# Supplementary material for: Distinct prokaryotic and eukaryotic communities and networks in two agricultural fields of central Japan with different histories of maize–cabbage rotation
Source: Sci Rep. 2023 Sep 18;13:15435. doi: 10.1038/s41598-023-42291-y (PMC10507100; doi:10.1038/s41598-023-42291-y)
Supplement: Supplementary file 2 — Supplementary Table S5. [file 41598_2023_42291_MOESM2_ESM.xlsx]

## Sheet: 18S network_phi0.12_value
Table S5. Phi values of paired node sequence variants (nSVs) in eukaryotic and prokaryotic networks in four sample groups.
The Phi values (phi) of all nSV pairs are indicated in rows and columns (col) in eukaryotic and prokaryotic networks in four sample groups. The abbreviations of the sample groups are described in the legend of Supplementary Table S2.
Eukaryotic networks																Prokaryotic networks
Field_1_maize				Field_1_cabbage				Field_2_maize				Field_2_cabbage				Field_1_maize				Field_1_cabbage				Field_2_maize				Field_2_cabbage
row	col	phi		row	col	phi		row	col	phi		row	col	phi		row	col	phi		row	col	phi		row	col	phi		row	col	phi
SV_4	SV_2	0.110925		SV_4	SV_2	0.0224545		SV_4	SV_2	0.0236585		SV_4	SV_2	0.0122346		SV_39	SV_1	0.0637489		SV_7	SV_1	0.0348746		SV_5	SV_1	0.0343491		SV_3	SV_1	0.0728615
SV_7	SV_2	0.109891		SV_5	SV_2	0.0801678		SV_5	SV_2	0.081432		SV_5	SV_2	0.0565137		SV_20	SV_8	0.0491164		SV_95	SV_1	0.0793007		SV_7	SV_1	0.0182867		SV_7	SV_1	0.0242767
SV_10	SV_2	0.118266		SV_7	SV_2	0.118487		SV_7	SV_2	0.0508222		SV_24	SV_2	0.087783		SV_24	SV_8	0.0608958		SV_752	SV_1	0.0749664		SV_9	SV_1	0.0499636		SV_40	SV_1	0.0540354
SV_28	SV_2	0.0653005		SV_15	SV_2	0.118909		SV_8	SV_2	0.0659339		SV_25	SV_2	0.0203216		SV_47	SV_8	0.0575043		SV_1097	SV_1	0.0700903		SV_12	SV_1	0.0760689		SV_68	SV_1	0.0464354
SV_37	SV_2	0.0891954		SV_29	SV_2	0.0996151		SV_11	SV_2	0.117824		SV_27	SV_2	0.0735428		SV_117	SV_8	0.0538209		SV_16	SV_2	0.0673253		SV_13	SV_1	0.0321602		SV_78	SV_1	0.0411568
SV_82	SV_2	0.113385		SV_43	SV_2	0.0694936		SV_13	SV_2	0.0420232		SV_28	SV_2	0.03468		SV_181	SV_8	0.0585337		SV_242	SV_2	0.0739288		SV_15	SV_1	0.0424278		SV_3	SV_2	0.0612733
SV_84	SV_2	0.0603448		SV_82	SV_2	0.0519809		SV_14	SV_2	0.0650281		SV_34	SV_2	0.0540263		SV_277	SV_8	0.0416253		SV_250	SV_2	0.0699668		SV_18	SV_1	0.0454437		SV_16	SV_2	0.0427103
SV_138	SV_2	0.109468		SV_87	SV_2	0.089759		SV_16	SV_2	0.09041		SV_43	SV_2	0.0206755		SV_359	SV_8	0.0547979		SV_11	SV_4	0.0355573		SV_20	SV_1	0.0774554		SV_21	SV_2	0.0675195
SV_7	SV_4	0.0929414		SV_114	SV_2	0.105638		SV_22	SV_2	0.0595413		SV_44	SV_2	0.0999978		SV_746	SV_8	0.0717868		SV_12	SV_4	0.0590049		SV_22	SV_1	0.0251316		SV_23	SV_2	0.0783895
SV_10	SV_4	0.0982948		SV_138	SV_2	0.114133		SV_23	SV_2	0.0608319		SV_69	SV_2	0.0695766		SV_21	SV_16	0.0722851		SV_14	SV_4	0.0648013		SV_29	SV_1	0.0551079		SV_30	SV_2	0.0679211
SV_13	SV_4	0.0510587		SV_5	SV_4	0.0618301		SV_27	SV_2	0.0661834		SV_104	SV_2	0.0418512		SV_213	SV_16	0.0787738		SV_17	SV_4	0.0403281		SV_33	SV_1	0.0779127		SV_32	SV_2	0.0654729
SV_26	SV_4	0.0702235		SV_7	SV_4	0.0847741		SV_28	SV_2	0.0341326		SV_107	SV_2	0.0555612		SV_412	SV_16	0.0368123		SV_26	SV_4	0.075787		SV_34	SV_1	0.0481633		SV_42	SV_2	0.0677487
SV_28	SV_4	0.0573907		SV_15	SV_4	0.078165		SV_30	SV_2	0.0418784		SV_135	SV_2	0.116179		SV_576	SV_16	0.0621344		SV_36	SV_4	0.0425128		SV_36	SV_1	0.0558957		SV_51	SV_2	0.0450198
SV_37	SV_4	0.118697		SV_28	SV_4	0.103047		SV_32	SV_2	0.100341		SV_144	SV_2	0.0873016		SV_654	SV_16	0.0719075		SV_40	SV_4	0.0465291		SV_39	SV_1	0.0764638		SV_66	SV_2	0.071203
SV_82	SV_4	0.0465991		SV_29	SV_4	0.062619		SV_37	SV_2	0.0614008		SV_156	SV_2	0.101795		SV_117	SV_20	0.046556		SV_44	SV_4	0.0759026		SV_48	SV_1	0.0717414		SV_81	SV_2	0.0701513
SV_138	SV_4	0.0868723		SV_32	SV_4	0.110696		SV_41	SV_2	0.0458245		SV_185	SV_2	0.113451		SV_746	SV_20	0.0486778		SV_49	SV_4	0.064037		SV_49	SV_1	0.0501663		SV_91	SV_2	0.0724312
SV_13	SV_5	0.116944		SV_39	SV_4	0.0736793		SV_44	SV_2	0.113501		SV_191	SV_2	0.117428		SV_53	SV_21	0.0619811		SV_51	SV_4	0.0441918		SV_50	SV_1	0.0639799		SV_114	SV_2	0.0633207
SV_26	SV_7	0.111464		SV_43	SV_4	0.0471721		SV_64	SV_2	0.0691677		SV_207	SV_2	0.0787375		SV_66	SV_21	0.0475647		SV_60	SV_4	0.0543356		SV_58	SV_1	0.0756228		SV_128	SV_2	0.058172
SV_28	SV_7	0.0986399		SV_74	SV_4	0.0822361		SV_84	SV_2	0.0264972		SV_212	SV_2	0.0763413		SV_151	SV_21	0.0626888		SV_63	SV_4	0.0587357		SV_61	SV_1	0.0396261		SV_134	SV_2	0.0462393
SV_45	SV_7	0.111938		SV_82	SV_4	0.0243009		SV_90	SV_2	0.113965		SV_231	SV_2	0.104076		SV_185	SV_21	0.0479792		SV_70	SV_4	0.0609773		SV_65	SV_1	0.0431321		SV_155	SV_2	0.0789192
SV_82	SV_7	0.108844		SV_87	SV_4	0.0447951		SV_92	SV_2	0.107844		SV_243	SV_2	0.0829045		SV_213	SV_21	0.0369621		SV_75	SV_4	0.0751649		SV_68	SV_1	0.0438183		SV_164	SV_2	0.054238
SV_11	SV_8	0.119619		SV_99	SV_4	0.0875881		SV_96	SV_2	0.0829379		SV_266	SV_2	0.0964346		SV_597	SV_21	0.073069		SV_77	SV_4	0.055133		SV_73	SV_1	0.0783866		SV_177	SV_2	0.0623938
SV_36	SV_8	0.0984156		SV_100	SV_4	0.116124		SV_97	SV_2	0.112572		SV_282	SV_2	0.079767		SV_45	SV_23	0.0692214		SV_86	SV_4	0.0670602		SV_76	SV_1	0.0638505		SV_190	SV_2	0.0773283
SV_83	SV_9	0.118986		SV_114	SV_4	0.114156		SV_106	SV_2	0.114368		SV_366	SV_2	0.0813989		SV_43	SV_24	0.0670233		SV_90	SV_4	0.0687628		SV_78	SV_1	0.0501847		SV_195	SV_2	0.0668167
SV_20	SV_10	0.105344		SV_115	SV_4	0.105638		SV_127	SV_2	0.0741286		SV_15	SV_3	0.0982397		SV_163	SV_24	0.0589728		SV_94	SV_4	0.0794577		SV_84	SV_1	0.0565046		SV_232	SV_2	0.0624233
SV_28	SV_10	0.100033		SV_138	SV_4	0.0657423		SV_142	SV_2	0.111336		SV_29	SV_3	0.111977		SV_181	SV_24	0.0358105		SV_99	SV_4	0.0778561		SV_88	SV_1	0.0410903		SV_243	SV_2	0.075305
SV_84	SV_10	0.0987053		SV_7	SV_5	0.101112		SV_149	SV_2	0.096974		SV_69	SV_3	0.0652375		SV_465	SV_24	0.0675559		SV_110	SV_4	0.0544968		SV_95	SV_1	0.0771034		SV_251	SV_2	0.074844
SV_147	SV_10	0.0888941		SV_10	SV_5	0.0553638		SV_196	SV_2	0.0918911		SV_74	SV_3	0.08416		SV_1464	SV_24	0.0717771		SV_120	SV_4	0.0765738		SV_112	SV_1	0.0354662		SV_268	SV_2	0.0686921
SV_36	SV_11	0.108961		SV_11	SV_5	0.115484		SV_329	SV_2	0.101818		SV_90	SV_3	0.110807		SV_86	SV_43	0.0526309		SV_129	SV_4	0.0567893		SV_117	SV_1	0.0573209		SV_285	SV_2	0.060475
SV_42	SV_11	0.117505		SV_15	SV_5	0.0393881		SV_5	SV_4	0.0728414		SV_124	SV_3	0.100915		SV_163	SV_43	0.0775436		SV_132	SV_4	0.0608037		SV_122	SV_1	0.07418		SV_293	SV_2	0.0531863
SV_65	SV_11	0.10095		SV_24	SV_5	0.113392		SV_7	SV_4	0.0328598		SV_128	SV_3	0.076339		SV_181	SV_43	0.0745889		SV_133	SV_4	0.0664278		SV_137	SV_1	0.0454994		SV_305	SV_2	0.0449807
SV_26	SV_13	0.0779844		SV_28	SV_5	0.0738407		SV_13	SV_4	0.0783058		SV_144	SV_3	0.104446		SV_359	SV_47	0.066161		SV_138	SV_4	0.0654908		SV_140	SV_1	0.05524		SV_389	SV_2	0.0686523
SV_82	SV_13	0.110124		SV_29	SV_5	0.0971068		SV_14	SV_4	0.0435784		SV_167	SV_3	0.111773		SV_66	SV_53	0.0399855		SV_143	SV_4	0.0690017		SV_148	SV_1	0.0734708		SV_400	SV_2	0.0691903
SV_114	SV_13	0.0784621		SV_39	SV_5	0.0976775		SV_22	SV_4	0.102565		SV_169	SV_3	0.0993412		SV_185	SV_53	0.0430114		SV_156	SV_4	0.037745		SV_154	SV_1	0.0513558		SV_441	SV_2	0.0606974
SV_138	SV_15	0.107531		SV_43	SV_5	0.0331549		SV_23	SV_4	0.0342218		SV_207	SV_3	0.114586		SV_185	SV_66	0.0465514		SV_161	SV_4	0.047654		SV_155	SV_1	0.0478486		SV_463	SV_2	0.0658094
SV_327	SV_15	0.0901495		SV_63	SV_5	0.070291		SV_25	SV_4	0.105081		SV_231	SV_3	0.0748764		SV_89	SV_67	0.0557679		SV_174	SV_4	0.0618834		SV_159	SV_1	0.0717567		SV_503	SV_2	0.0594936
SV_63	SV_26	0.0755353		SV_74	SV_5	0.113422		SV_27	SV_4	0.0322087		SV_248	SV_3	0.103793		SV_181	SV_86	0.0623673		SV_188	SV_4	0.0620177		SV_175	SV_1	0.0720184		SV_609	SV_2	0.0434753
SV_82	SV_26	0.111484		SV_82	SV_5	0.107436		SV_28	SV_4	0.0508054		SV_266	SV_3	0.104226		SV_121	SV_89	0.0651397		SV_197	SV_4	0.036486		SV_198	SV_1	0.0797979		SV_625	SV_2	0.0612548
SV_37	SV_28	0.0759787		SV_99	SV_5	0.0921868		SV_30	SV_4	0.0490738		SV_276	SV_3	0.0902452		SV_474	SV_89	0.0752263		SV_252	SV_4	0.0669936		SV_229	SV_1	0.0675787		SV_708	SV_2	0.0773802
SV_82	SV_28	0.0973684		SV_100	SV_5	0.0928961		SV_32	SV_4	0.0978409		SV_5	SV_4	0.04093		SV_179	SV_91	0.0555162		SV_300	SV_4	0.0604824		SV_258	SV_1	0.0781884		SV_756	SV_2	0.0695555
SV_84	SV_28	0.101576		SV_131	SV_5	0.0928314		SV_37	SV_4	0.0994785		SV_10	SV_4	0.105452		SV_228	SV_97	0.0735163		SV_312	SV_4	0.0525889		SV_266	SV_1	0.0676976		SV_1291	SV_2	0.0666236
SV_91	SV_28	0.0803693		SV_183	SV_5	0.101449		SV_41	SV_4	0.0291543		SV_24	SV_4	0.102451		SV_705	SV_97	0.0710696		SV_321	SV_4	0.0637897		SV_268	SV_1	0.0799589		SV_7	SV_3	0.0486829
SV_111	SV_28	0.114562		SV_43	SV_7	0.109533		SV_44	SV_4	0.107145		SV_25	SV_4	0.0273124		SV_143	SV_113	0.0792904		SV_340	SV_4	0.0791668		SV_280	SV_1	0.0679542		SV_16	SV_3	0.0542897
SV_138	SV_28	0.0760092		SV_82	SV_7	0.0831201		SV_64	SV_4	0.05397		SV_27	SV_4	0.054361		SV_122	SV_114	0.070209		SV_370	SV_4	0.0743623		SV_301	SV_1	0.0590289		SV_23	SV_3	0.0653245
SV_94	SV_33	0.0961489		SV_12	SV_8	0.082481		SV_84	SV_4	0.0659419		SV_28	SV_4	0.0358886		SV_228	SV_114	0.0752946		SV_440	SV_4	0.069005		SV_303	SV_1	0.0564721		SV_29	SV_3	0.0388535
SV_111	SV_37	0.0771465		SV_17	SV_8	0.0310235		SV_86	SV_4	0.119112		SV_32	SV_4	0.119936		SV_379	SV_114	0.0621371		SV_531	SV_4	0.0634819		SV_310	SV_1	0.0789608		SV_33	SV_3	0.0636188
SV_138	SV_37	0.115046		SV_23	SV_8	0.0971281		SV_97	SV_4	0.0886803		SV_34	SV_4	0.0681225		SV_705	SV_114	0.068573		SV_560	SV_4	0.0773694		SV_319	SV_1	0.078467		SV_40	SV_3	0.025732
SV_91	SV_39	0.0986278		SV_36	SV_8	0.106672		SV_127	SV_4	0.0981256		SV_39	SV_4	0.119303		SV_277	SV_117	0.06765		SV_600	SV_4	0.0674409		SV_342	SV_1	0.0656628		SV_51	SV_3	0.0367516
SV_65	SV_42	0.0798724		SV_42	SV_8	0.0271185		SV_149	SV_4	0.100544		SV_43	SV_4	0.0283825		SV_179	SV_128	0.0597557		SV_647	SV_4	0.0741603		SV_361	SV_1	0.0453086		SV_57	SV_3	0.0565214
SV_108	SV_42	0.0805492		SV_109	SV_8	0.0977947		SV_196	SV_4	0.116204		SV_44	SV_4	0.0594217		SV_346	SV_128	0.0602176		SV_12	SV_5	0.0565335		SV_363	SV_1	0.0601361		SV_66	SV_3	0.0759061
SV_99	SV_43	0.0823009		SV_123	SV_8	0.109408		SV_7	SV_5	0.0498327		SV_69	SV_4	0.112974		SV_274	SV_143	0.0673384		SV_17	SV_5	0.0764693		SV_368	SV_1	0.0596135		SV_68	SV_3	0.0595294
SV_110	SV_49	0.0975426		SV_139	SV_8	0.100952		SV_8	SV_5	0.104394		SV_81	SV_4	0.117668		SV_590	SV_143	0.0763814		SV_18	SV_5	0.0545167		SV_461	SV_1	0.0282598		SV_75	SV_3	0.0738998
SV_115	SV_49	0.0920778		SV_245	SV_8	0.0574025		SV_11	SV_5	0.0637132		SV_104	SV_4	0.0516254		SV_1122	SV_143	0.0783355		SV_36	SV_5	0.0631623		SV_462	SV_1	0.0681365		SV_79	SV_3	0.0756025
SV_148	SV_49	0.0829709		SV_15	SV_10	0.0739322		SV_14	SV_5	0.0323967		SV_107	SV_4	0.0765174		SV_1620	SV_143	0.0754169		SV_49	SV_5	0.0733178		SV_628	SV_1	0.0436459		SV_81	SV_3	0.032077
SV_81	SV_57	0.0910286		SV_24	SV_10	0.119842		SV_23	SV_5	0.0614044		SV_135	SV_4	0.111547		SV_179	SV_151	0.0780796		SV_51	SV_5	0.0798715		SV_646	SV_1	0.0672711		SV_86	SV_3	0.0283372
SV_91	SV_57	0.10189		SV_28	SV_10	0.115994		SV_25	SV_5	0.1168		SV_156	SV_4	0.0809464		SV_231	SV_159	0.0670228		SV_55	SV_5	0.037972		SV_661	SV_1	0.06943		SV_90	SV_3	0.0464526
SV_151	SV_57	0.091555		SV_63	SV_10	0.11438		SV_28	SV_5	0.108681		SV_207	SV_4	0.106037		SV_250	SV_159	0.0721818		SV_63	SV_5	0.0529474		SV_691	SV_1	0.0507374		SV_105	SV_3	0.0633551
SV_327	SV_57	0.10164		SV_131	SV_10	0.110904		SV_30	SV_5	0.0803996		SV_212	SV_4	0.0734782		SV_692	SV_162	0.0779168		SV_64	SV_5	0.0794853		SV_732	SV_1	0.0760793		SV_114	SV_3	0.0397251
SV_110	SV_63	0.101965		SV_15	SV_11	0.0823524		SV_37	SV_5	0.0696125		SV_243	SV_4	0.104634		SV_181	SV_163	0.0749871		SV_70	SV_5	0.0776144		SV_818	SV_1	0.0617799		SV_116	SV_3	0.0572352
SV_108	SV_65	0.0775455		SV_43	SV_11	0.119452		SV_41	SV_5	0.0576711		SV_366	SV_4	0.0825073		SV_490	SV_167	0.0515873		SV_89	SV_5	0.0708586		SV_6	SV_2	0.0662855		SV_128	SV_3	0.0609538
SV_285	SV_79	0.116266		SV_63	SV_11	0.076319		SV_64	SV_5	0.113143		SV_10	SV_5	0.0960718		SV_597	SV_167	0.0680372		SV_94	SV_5	0.0261873		SV_15	SV_2	0.0533457		SV_134	SV_3	0.0728163
SV_126	SV_81	0.0493993		SV_100	SV_11	0.0977873		SV_73	SV_5	0.115606		SV_24	SV_5	0.068186		SV_602	SV_167	0.0504302		SV_104	SV_5	0.0558696		SV_21	SV_2	0.0784158		SV_142	SV_3	0.07483
SV_151	SV_81	0.0667915		SV_102	SV_11	0.117887		SV_78	SV_5	0.11449		SV_25	SV_5	0.102343		SV_412	SV_179	0.0729608		SV_110	SV_5	0.0644032		SV_23	SV_2	0.0609157		SV_154	SV_3	0.0538313
SV_84	SV_83	0.11644		SV_113	SV_11	0.100738		SV_84	SV_5	0.100448		SV_27	SV_5	0.0686565		SV_576	SV_179	0.0615885		SV_136	SV_5	0.0664728		SV_32	SV_2	0.0461928		SV_164	SV_3	0.0681329
SV_147	SV_83	0.106403		SV_23	SV_12	0.0198346		SV_96	SV_5	0.117073		SV_28	SV_5	0.0447769		SV_465	SV_181	0.0669186		SV_143	SV_5	0.0676881		SV_33	SV_2	0.0576568		SV_169	SV_3	0.0763108
SV_147	SV_84	0.110113		SV_42	SV_12	0.103593		SV_127	SV_5	0.096573		SV_34	SV_5	0.051182		SV_315	SV_201	0.0765068		SV_150	SV_5	0.0709918		SV_34	SV_2	0.0751745		SV_177	SV_3	0.0711065
SV_214	SV_84	0.108858		SV_52	SV_12	0.0531437		SV_14	SV_7	0.0555294		SV_39	SV_5	0.113433		SV_350	SV_201	0.0736332		SV_156	SV_5	0.0632207		SV_76	SV_2	0.0773723		SV_186	SV_3	0.0731564
SV_151	SV_91	0.0766714		SV_53	SV_12	0.0886817		SV_22	SV_7	0.115523		SV_43	SV_5	0.0501729		SV_407	SV_201	0.0556237		SV_212	SV_5	0.079171		SV_108	SV_2	0.0710057		SV_190	SV_3	0.07443
SV_327	SV_91	0.0992674		SV_55	SV_12	0.0791671		SV_23	SV_7	0.03246		SV_44	SV_5	0.0591736		SV_437	SV_201	0.0697904		SV_252	SV_5	0.0657057		SV_139	SV_2	0.0654109		SV_195	SV_3	0.0687066
SV_123	SV_106	0.114664		SV_85	SV_12	0.0896148		SV_25	SV_7	0.0799348		SV_104	SV_5	0.0924793		SV_508	SV_201	0.0546567		SV_264	SV_5	0.0590929		SV_196	SV_2	0.0740143		SV_258	SV_3	0.0742525
SV_209	SV_106	0.0815802		SV_100	SV_12	0.110607		SV_27	SV_7	0.0424314		SV_127	SV_5	0.113939		SV_476	SV_207	0.0764124		SV_286	SV_5	0.0412809		SV_327	SV_2	0.0734818		SV_270	SV_3	0.0777574
SV_115	SV_110	0.0876732		SV_113	SV_12	0.0632546		SV_28	SV_7	0.0760205		SV_212	SV_5	0.106314		SV_551	SV_227	0.0785558		SV_302	SV_5	0.0480853		SV_329	SV_2	0.0692717		SV_285	SV_3	0.0594882
SV_209	SV_123	0.0672905		SV_123	SV_12	0.0473034		SV_30	SV_7	0.0240624		SV_299	SV_6	0.0955335		SV_376	SV_228	0.0700831		SV_312	SV_5	0.0468358		SV_12	SV_3	0.0797141		SV_345	SV_3	0.0761888
SV_226	SV_130	0.0970956		SV_222	SV_12	0.0904952		SV_37	SV_7	0.0855961		SV_41	SV_7	0.0850102		SV_379	SV_228	0.0600682		SV_321	SV_5	0.076859		SV_14	SV_3	0.0355446		SV_353	SV_3	0.0669773
SV_305	SV_141	0.105023		SV_81	SV_13	0.0925751		SV_41	SV_7	0.0270332		SV_33	SV_8	0.105559		SV_381	SV_228	0.0724625		SV_478	SV_5	0.0638228		SV_40	SV_3	0.0788705		SV_375	SV_3	0.0630132
SV_369	SV_141	0.115153		SV_32	SV_15	0.100062		SV_44	SV_7	0.097951		SV_36	SV_8	0.0618396		SV_432	SV_228	0.0784033		SV_494	SV_5	0.0294964		SV_45	SV_3	0.0720222		SV_389	SV_3	0.0715308
SV_421	SV_141	0.112938		SV_39	SV_15	0.0645144		SV_64	SV_7	0.0587101		SV_42	SV_8	0.0381491		SV_451	SV_228	0.0735635		SV_567	SV_5	0.0749591		SV_48	SV_3	0.071915		SV_441	SV_3	0.0379111
SV_346	SV_203	0.0696864		SV_43	SV_15	0.0641317		SV_84	SV_7	0.0821091		SV_52	SV_8	0.101797		SV_696	SV_228	0.0762991		SV_581	SV_5	0.0711625		SV_57	SV_3	0.0699071		SV_532	SV_3	0.0725441
SV_514	SV_203	0.0887116		SV_63	SV_15	0.0610292		SV_96	SV_7	0.104341		SV_53	SV_8	0.0714723		SV_705	SV_228	0.073346		SV_647	SV_5	0.0674046		SV_60	SV_3	0.0578418		SV_598	SV_3	0.0682916
SV_328	SV_241	0.118751		SV_85	SV_15	0.0956401		SV_109	SV_7	0.118108		SV_96	SV_8	0.0781074		SV_250	SV_231	0.0645573		SV_967	SV_5	0.0725275		SV_67	SV_3	0.0778431		SV_605	SV_3	0.0698048
SV_420	SV_241	0.118393		SV_87	SV_15	0.077541		SV_127	SV_7	0.117019		SV_230	SV_8	0.101094		SV_580	SV_231	0.0696206		SV_1189	SV_5	0.0786436		SV_86	SV_3	0.0731338		SV_609	SV_3	0.0755267
SV_422	SV_295	0.11509		SV_99	SV_15	0.061993		SV_11	SV_8	0.0706005		SV_28	SV_10	0.0842028		SV_670	SV_231	0.076368		SV_18	SV_6	0.0765198		SV_92	SV_3	0.0754462		SV_615	SV_3	0.0471971
SV_369	SV_305	0.10735		SV_100	SV_15	0.0565364		SV_13	SV_8	0.113219		SV_44	SV_10	0.110965		SV_894	SV_231	0.0736896		SV_71	SV_6	0.067998		SV_105	SV_3	0.0728015		SV_623	SV_3	0.0695647
SV_421	SV_305	0.1045		SV_131	SV_15	0.0886103		SV_16	SV_8	0.110491		SV_156	SV_10	0.0905352		SV_580	SV_250	0.0708899		SV_90	SV_7	0.0664381		SV_121	SV_3	0.0770992		SV_625	SV_3	0.0573748
SV_514	SV_346	0.0819817		SV_251	SV_15	0.0767434		SV_17	SV_8	0.0676612		SV_212	SV_10	0.113843		SV_523	SV_259	0.0781371		SV_252	SV_7	0.0781374		SV_257	SV_3	0.0676677		SV_742	SV_3	0.0348103
SV_421	SV_369	0.0841345		SV_23	SV_17	0.107215		SV_22	SV_8	0.0614005		SV_13	SV_11	0.103876		SV_590	SV_274	0.061608		SV_11	SV_9	0.0796267		SV_262	SV_3	0.0498084		SV_5	SV_4	0.0659451
				SV_26	SV_17	0.102615		SV_24	SV_8	0.113002		SV_33	SV_11	0.102142		SV_359	SV_277	0.0782366		SV_12	SV_9	0.067089		SV_283	SV_3	0.0795063		SV_11	SV_4	0.0643111
				SV_36	SV_17	0.0792934		SV_28	SV_8	0.0576433		SV_65	SV_11	0.0789063		SV_379	SV_295	0.0779086		SV_52	SV_9	0.0735882		SV_284	SV_3	0.0676435		SV_15	SV_4	0.0677145
				SV_42	SV_17	0.0261087		SV_30	SV_8	0.0946335		SV_110	SV_11	0.118982		SV_451	SV_295	0.0770839		SV_54	SV_9	0.0695527		SV_299	SV_3	0.07336		SV_18	SV_4	0.0631468
				SV_245	SV_17	0.111605		SV_32	SV_8	0.10716		SV_124	SV_11	0.0642217		SV_448	SV_298	0.0796626		SV_70	SV_9	0.0794986		SV_342	SV_3	0.0625084		SV_25	SV_4	0.0757235
				SV_53	SV_22	0.111921		SV_37	SV_8	0.0830878		SV_128	SV_11	0.0890532		SV_520	SV_298	0.0742449		SV_138	SV_9	0.0780809		SV_368	SV_3	0.0692003		SV_36	SV_4	0.078893
				SV_36	SV_23	0.105448		SV_41	SV_8	0.104658		SV_186	SV_11	0.119814		SV_611	SV_298	0.0764381		SV_174	SV_9	0.0676618		SV_591	SV_3	0.0686815		SV_38	SV_4	0.074603
				SV_52	SV_23	0.101288		SV_65	SV_8	0.114365		SV_248	SV_11	0.084771		SV_407	SV_315	0.0770232		SV_274	SV_9	0.0651323		SV_622	SV_3	0.0566472		SV_54	SV_4	0.073225
				SV_53	SV_23	0.0589078		SV_78	SV_8	0.0844176		SV_342	SV_11	0.0704531		SV_437	SV_315	0.0720346		SV_316	SV_9	0.0576253		SV_5	SV_4	0.0632611		SV_133	SV_4	0.0652631
				SV_55	SV_23	0.103084		SV_84	SV_8	0.0851805		SV_14	SV_12	0.0783408		SV_508	SV_315	0.0617082		SV_385	SV_9	0.0797835		SV_6	SV_4	0.0727844		SV_137	SV_4	0.0637193
				SV_63	SV_23	0.112625		SV_90	SV_8	0.0556512		SV_16	SV_12	0.102963		SV_912	SV_334	0.0796443		SV_13	SV_10	0.0635203		SV_15	SV_4	0.0503827		SV_141	SV_4	0.0789433
				SV_85	SV_23	0.101405		SV_92	SV_8	0.111325		SV_65	SV_12	0.113864		SV_486	SV_346	0.0764729		SV_228	SV_10	0.0554938		SV_18	SV_4	0.0692881		SV_269	SV_4	0.064523
				SV_113	SV_23	0.0657065		SV_96	SV_8	0.0431644		SV_90	SV_12	0.117002		SV_407	SV_350	0.0598904		SV_231	SV_10	0.0748313		SV_22	SV_4	0.056153		SV_371	SV_4	0.0782663
				SV_123	SV_23	0.0754254		SV_97	SV_8	0.0954603		SV_92	SV_12	0.0918557		SV_437	SV_350	0.079315		SV_298	SV_10	0.0704379		SV_58	SV_4	0.0746987		SV_38	SV_5	0.0648787
				SV_222	SV_23	0.0689104		SV_112	SV_8	0.0502595		SV_96	SV_12	0.0599979		SV_508	SV_350	0.0542998		SV_303	SV_10	0.0693412		SV_133	SV_4	0.078468		SV_93	SV_5	0.0711873
				SV_32	SV_24	0.106594		SV_142	SV_8	0.074537		SV_230	SV_12	0.100217		SV_494	SV_359	0.0667321		SV_476	SV_10	0.0643117		SV_142	SV_4	0.0786487		SV_9	SV_6	0.0426423
				SV_63	SV_24	0.0734405		SV_149	SV_8	0.0801213		SV_29	SV_13	0.104737		SV_427	SV_376	0.0787745		SV_554	SV_10	0.0581559		SV_159	SV_4	0.0695256		SV_11	SV_6	0.0621268
				SV_99	SV_24	0.0993206		SV_193	SV_8	0.0678623		SV_51	SV_13	0.0427533		SV_451	SV_376	0.0754599		SV_584	SV_10	0.0736846		SV_327	SV_4	0.0799704		SV_15	SV_6	0.0400824
				SV_100	SV_24	0.108163		SV_329	SV_8	0.0957271		SV_54	SV_13	0.0629628		SV_427	SV_379	0.0692382		SV_626	SV_10	0.0584846		SV_6	SV_5	0.0597921		SV_17	SV_6	0.0667006
				SV_131	SV_24	0.0883275		SV_14	SV_11	0.0900195		SV_57	SV_13	0.0927691		SV_451	SV_379	0.0790593		SV_704	SV_10	0.0797031		SV_7	SV_5	0.0420883		SV_18	SV_6	0.0694822
				SV_183	SV_24	0.11997		SV_16	SV_11	0.115863		SV_69	SV_13	0.119396		SV_705	SV_379	0.0728746		SV_1014	SV_10	0.0787452		SV_9	SV_5	0.0462863		SV_19	SV_6	0.0463349
				SV_129	SV_27	0.109942		SV_37	SV_11	0.0976641		SV_73	SV_13	0.0991803		SV_437	SV_407	0.0669648		SV_12	SV_11	0.0656429		SV_13	SV_5	0.0358481		SV_25	SV_6	0.0452947
				SV_29	SV_28	0.116869		SV_78	SV_11	0.0873742		SV_90	SV_13	0.116948		SV_508	SV_407	0.0496186		SV_14	SV_11	0.071761		SV_15	SV_5	0.0324613		SV_28	SV_6	0.055528
				SV_43	SV_28	0.104913		SV_84	SV_11	0.106707		SV_115	SV_13	0.106029		SV_1463	SV_407	0.07439		SV_17	SV_11	0.0695952		SV_17	SV_5	0.0739364		SV_30	SV_6	0.0776389
				SV_74	SV_28	0.101666		SV_90	SV_11	0.0962991		SV_118	SV_13	0.103889		SV_576	SV_412	0.0429117		SV_36	SV_11	0.0632889		SV_18	SV_5	0.0631204		SV_31	SV_6	0.0698775
				SV_39	SV_29	0.105762		SV_96	SV_11	0.102457		SV_124	SV_13	0.0281646		SV_654	SV_412	0.0579308		SV_37	SV_11	0.0730387		SV_21	SV_5	0.079766		SV_35	SV_6	0.075089
				SV_43	SV_29	0.0830915		SV_112	SV_11	0.0923181		SV_144	SV_13	0.110054		SV_451	SV_427	0.076748		SV_40	SV_11	0.0649553		SV_22	SV_5	0.0398901		SV_37	SV_6	0.0308001
				SV_51	SV_29	0.113732		SV_127	SV_11	0.0990488		SV_158	SV_13	0.0613878		SV_508	SV_437	0.0691979		SV_42	SV_11	0.0753047		SV_23	SV_5	0.0647314		SV_38	SV_6	0.0703495
				SV_74	SV_29	0.0997702		SV_329	SV_11	0.095344		SV_169	SV_13	0.0527574		SV_614	SV_439	0.0739956		SV_49	SV_11	0.0650267		SV_28	SV_5	0.063012		SV_42	SV_6	0.0764898
				SV_82	SV_29	0.0996102		SV_43	SV_12	0.0776482		SV_231	SV_13	0.0718193		SV_1313	SV_439	0.0705145		SV_51	SV_11	0.0791487		SV_29	SV_5	0.0474645		SV_43	SV_6	0.0609912
				SV_114	SV_29	0.1086		SV_74	SV_12	0.0993465		SV_248	SV_13	0.0574823		SV_551	SV_469	0.0647863		SV_54	SV_11	0.0536737		SV_30	SV_5	0.0516924		SV_54	SV_6	0.0603685
				SV_39	SV_32	0.0421207		SV_117	SV_12	0.0914059		SV_282	SV_13	0.106203		SV_746	SV_494	0.0789541		SV_60	SV_11	0.0704736		SV_33	SV_5	0.0605515		SV_60	SV_6	0.037728
				SV_63	SV_32	0.104495		SV_146	SV_12	0.0791885		SV_301	SV_13	0.0572536		SV_611	SV_520	0.0774485		SV_63	SV_11	0.0712604		SV_34	SV_5	0.0424294		SV_77	SV_6	0.0577872
				SV_74	SV_32	0.087204		SV_195	SV_12	0.0978078		SV_307	SV_13	0.0501992		SV_603	SV_535	0.0739913		SV_65	SV_11	0.0760352		SV_36	SV_5	0.0480812		SV_83	SV_6	0.0640264
				SV_85	SV_32	0.0918855		SV_253	SV_12	0.0992847		SV_342	SV_13	0.0999287		SV_624	SV_535	0.0743132		SV_75	SV_11	0.0753229		SV_46	SV_5	0.0753181		SV_85	SV_6	0.0512794
				SV_87	SV_32	0.0757696		SV_388	SV_12	0.119582		SV_16	SV_14	0.0380115		SV_705	SV_553	0.0749754		SV_77	SV_11	0.0407787		SV_49	SV_5	0.0495408		SV_93	SV_6	0.0510872
				SV_99	SV_32	0.0493615		SV_17	SV_13	0.11508		SV_23	SV_14	0.0529428		SV_1103	SV_575	0.078003		SV_107	SV_11	0.0490788		SV_50	SV_5	0.0693623		SV_101	SV_6	0.0634006
				SV_100	SV_32	0.0529281		SV_22	SV_13	0.0834457		SV_26	SV_14	0.0452409		SV_624	SV_603	0.0746813		SV_110	SV_11	0.067848		SV_58	SV_5	0.0780018		SV_102	SV_6	0.0459809
				SV_115	SV_32	0.117195		SV_27	SV_13	0.118557		SV_52	SV_14	0.0868339		SV_1313	SV_614	0.0715948		SV_132	SV_11	0.0556231		SV_61	SV_5	0.040273		SV_110	SV_6	0.0699213
				SV_251	SV_32	0.0718919		SV_28	SV_13	0.0592109		SV_96	SV_14	0.0452629		SV_705	SV_639	0.0764219		SV_133	SV_11	0.0547155		SV_65	SV_5	0.0610475		SV_113	SV_6	0.0787959
				SV_45	SV_34	0.109244		SV_30	SV_13	0.116572		SV_98	SV_14	0.0871231		SV_1032	SV_648	0.0709245		SV_156	SV_11	0.0557559		SV_68	SV_5	0.0502115		SV_127	SV_6	0.0775433
				SV_222	SV_36	0.114838		SV_34	SV_13	0.0976647		SV_106	SV_14	0.0981958		SV_1562	SV_705	0.0791438		SV_174	SV_11	0.0746668		SV_78	SV_5	0.0660747		SV_133	SV_6	0.0704233
				SV_43	SV_39	0.0762348		SV_41	SV_13	0.10612		SV_63	SV_15	0.0552065						SV_188	SV_11	0.0622314		SV_84	SV_5	0.0601797		SV_140	SV_6	0.0445666
				SV_62	SV_39	0.10413		SV_84	SV_13	0.0595477		SV_65	SV_15	0.0567225						SV_197	SV_11	0.0558616		SV_85	SV_5	0.0600259		SV_190	SV_6	0.072334
				SV_63	SV_39	0.108186		SV_92	SV_13	0.110402		SV_73	SV_15	0.0919979						SV_316	SV_11	0.0711361		SV_88	SV_5	0.0454533		SV_229	SV_6	0.0682338
				SV_74	SV_39	0.0489907		SV_127	SV_13	0.115275		SV_74	SV_15	0.0285341						SV_321	SV_11	0.06768		SV_95	SV_5	0.0760105		SV_234	SV_6	0.045321
				SV_81	SV_39	0.105341		SV_196	SV_13	0.11078		SV_90	SV_15	0.0642091						SV_370	SV_11	0.0714347		SV_104	SV_5	0.0774155		SV_239	SV_6	0.066202
				SV_82	SV_39	0.102676		SV_207	SV_13	0.10188		SV_92	SV_15	0.0829753						SV_600	SV_11	0.0647556		SV_112	SV_5	0.0612165		SV_246	SV_6	0.0705836
				SV_85	SV_39	0.0951276		SV_23	SV_14	0.0582932		SV_93	SV_15	0.118673						SV_797	SV_11	0.0620712		SV_133	SV_5	0.0689086		SV_249	SV_6	0.0759817
				SV_87	SV_39	0.0514434		SV_25	SV_14	0.116633		SV_115	SV_15	0.111677						SV_14	SV_12	0.0463789		SV_137	SV_5	0.0631805		SV_288	SV_6	0.0673272
				SV_99	SV_39	0.0277465		SV_27	SV_14	0.108846		SV_144	SV_15	0.0980651						SV_18	SV_12	0.0605769		SV_139	SV_5	0.0626182		SV_343	SV_6	0.0734226
				SV_100	SV_39	0.0521416		SV_28	SV_14	0.107558		SV_230	SV_15	0.11584						SV_37	SV_12	0.065827		SV_140	SV_5	0.0515267		SV_367	SV_6	0.0784629
				SV_138	SV_39	0.0812988		SV_30	SV_14	0.0755806		SV_231	SV_15	0.0883185						SV_40	SV_12	0.0660598		SV_142	SV_5	0.061653		SV_527	SV_6	0.0462237
				SV_183	SV_39	0.105005		SV_31	SV_14	0.100299		SV_318	SV_15	0.114104						SV_41	SV_12	0.05784		SV_155	SV_5	0.0693935		SV_694	SV_6	0.0542088
				SV_251	SV_39	0.0659729		SV_32	SV_14	0.103569		SV_479	SV_15	0.0715992						SV_43	SV_12	0.0439439		SV_157	SV_5	0.0747225		SV_29	SV_7	0.0720262
				SV_435	SV_39	0.113647		SV_37	SV_14	0.0681916		SV_23	SV_16	0.11623						SV_49	SV_12	0.0584366		SV_159	SV_5	0.0451947		SV_40	SV_7	0.0437831
				SV_109	SV_42	0.116394		SV_41	SV_14	0.0448227		SV_26	SV_16	0.0788154						SV_52	SV_12	0.048142		SV_175	SV_5	0.0735593		SV_61	SV_7	0.0787251
				SV_123	SV_42	0.0821352		SV_64	SV_14	0.0575309		SV_63	SV_16	0.112337						SV_54	SV_12	0.0667574		SV_189	SV_5	0.0546913		SV_68	SV_7	0.0477056
				SV_245	SV_42	0.0947893		SV_78	SV_14	0.0927603		SV_96	SV_16	0.05857						SV_60	SV_12	0.0793157		SV_196	SV_5	0.0707637		SV_78	SV_7	0.0545075
				SV_63	SV_43	0.0867916		SV_84	SV_14	0.0929506		SV_98	SV_16	0.107136						SV_63	SV_12	0.0178385		SV_229	SV_5	0.0737453		SV_81	SV_7	0.0620476
				SV_74	SV_43	0.0801042		SV_86	SV_14	0.11006		SV_455	SV_18	0.0997816						SV_64	SV_12	0.0352299		SV_268	SV_5	0.0790091		SV_90	SV_7	0.0593007
				SV_82	SV_43	0.0765632		SV_97	SV_14	0.114755		SV_23	SV_22	0.0530006						SV_70	SV_12	0.0317027		SV_275	SV_5	0.0716424		SV_114	SV_7	0.0754074
				SV_87	SV_43	0.0993632		SV_106	SV_14	0.0991705		SV_24	SV_22	0.0768953						SV_72	SV_12	0.0744987		SV_284	SV_5	0.0701717		SV_154	SV_7	0.0767111
				SV_99	SV_43	0.0764675		SV_127	SV_14	0.0757471		SV_26	SV_22	0.0940399						SV_75	SV_12	0.0575237		SV_290	SV_5	0.0744721		SV_258	SV_7	0.0774023
				SV_100	SV_43	0.0819031		SV_329	SV_14	0.108937		SV_52	SV_22	0.117367						SV_77	SV_12	0.0746324		SV_301	SV_5	0.0582467		SV_353	SV_7	0.0630303
				SV_131	SV_43	0.109277		SV_37	SV_16	0.0712523		SV_63	SV_22	0.103429						SV_86	SV_12	0.0697757		SV_303	SV_5	0.0668306		SV_477	SV_7	0.060186
				SV_183	SV_43	0.0676989		SV_84	SV_16	0.0927454		SV_65	SV_22	0.110176						SV_88	SV_12	0.0643131		SV_310	SV_5	0.0564678		SV_615	SV_7	0.0676176
				SV_93	SV_49	0.115252		SV_98	SV_16	0.0898774		SV_73	SV_22	0.0720895						SV_89	SV_12	0.0757784		SV_319	SV_5	0.063197		SV_11	SV_9	0.0785484
				SV_216	SV_49	0.0972234		SV_22	SV_17	0.0911233		SV_90	SV_22	0.0678669						SV_93	SV_12	0.0634488		SV_327	SV_5	0.056983		SV_14	SV_9	0.0799987
				SV_220	SV_49	0.0892628		SV_28	SV_17	0.0974273		SV_93	SV_22	0.0860912						SV_94	SV_12	0.0351471		SV_333	SV_5	0.0739807		SV_15	SV_9	0.0594868
				SV_263	SV_50	0.118927		SV_32	SV_17	0.10376		SV_106	SV_22	0.0626987						SV_104	SV_12	0.0677762		SV_342	SV_5	0.077135		SV_19	SV_9	0.0563821
				SV_55	SV_52	0.082375		SV_36	SV_17	0.0960104		SV_110	SV_22	0.119659						SV_107	SV_12	0.0799708		SV_361	SV_5	0.0480622		SV_22	SV_9	0.0797984
				SV_103	SV_52	0.113489		SV_42	SV_17	0.0954258		SV_115	SV_22	0.0981143						SV_110	SV_12	0.036534		SV_363	SV_5	0.0439092		SV_23	SV_9	0.0713031
				SV_123	SV_52	0.114699		SV_51	SV_17	0.112446		SV_127	SV_22	0.0918707						SV_132	SV_12	0.0509124		SV_405	SV_5	0.0719907		SV_28	SV_9	0.047775
				SV_98	SV_53	0.0905668		SV_65	SV_17	0.0932428		SV_142	SV_22	0.0640668						SV_136	SV_12	0.0445719		SV_461	SV_5	0.0532161		SV_30	SV_9	0.0443031
				SV_113	SV_53	0.100705		SV_90	SV_17	0.0548324		SV_169	SV_22	0.113626						SV_138	SV_12	0.0752034		SV_462	SV_5	0.0788935		SV_35	SV_9	0.0799171
				SV_222	SV_53	0.089899		SV_92	SV_17	0.106932		SV_225	SV_22	0.0874654						SV_143	SV_12	0.038606		SV_628	SV_5	0.0682753		SV_37	SV_9	0.054443
				SV_279	SV_60	0.100437		SV_109	SV_17	0.107657		SV_266	SV_22	0.109353						SV_150	SV_12	0.0433474		SV_632	SV_5	0.0685849		SV_38	SV_9	0.070848
				SV_81	SV_62	0.0997607		SV_112	SV_17	0.102974		SV_282	SV_22	0.118664						SV_156	SV_12	0.0294956		SV_646	SV_5	0.0549367		SV_41	SV_9	0.0792175
				SV_99	SV_62	0.103874		SV_142	SV_17	0.0865983		SV_24	SV_23	0.0875811						SV_161	SV_12	0.0626258		SV_691	SV_5	0.0770677		SV_42	SV_9	0.0792523
				SV_104	SV_62	0.0560464		SV_193	SV_17	0.0945575		SV_26	SV_23	0.052779						SV_168	SV_12	0.0699546		SV_774	SV_5	0.0750782		SV_43	SV_9	0.0364928
				SV_121	SV_62	0.100868		SV_145	SV_21	0.0722088		SV_98	SV_23	0.0735704						SV_169	SV_12	0.0742555		SV_818	SV_5	0.0667784		SV_54	SV_9	0.0518719
				SV_138	SV_62	0.102435		SV_27	SV_22	0.113818		SV_106	SV_23	0.0537719						SV_174	SV_12	0.0773529		SV_14	SV_6	0.070862		SV_60	SV_9	0.0402557
				SV_435	SV_62	0.0994455		SV_28	SV_22	0.0706949		SV_127	SV_23	0.0940044						SV_188	SV_12	0.0637164		SV_15	SV_6	0.0481729		SV_74	SV_9	0.0795003
				SV_85	SV_63	0.0932029		SV_30	SV_22	0.0974999		SV_142	SV_23	0.0964857						SV_197	SV_12	0.057087		SV_21	SV_6	0.0541784		SV_83	SV_9	0.0758187
				SV_99	SV_63	0.0716094		SV_44	SV_22	0.0899217		SV_25	SV_24	0.110354						SV_199	SV_12	0.0721027		SV_22	SV_6	0.0767369		SV_85	SV_9	0.0565229
				SV_100	SV_63	0.0464169		SV_84	SV_22	0.0718482		SV_26	SV_24	0.0958618						SV_217	SV_12	0.0632397		SV_23	SV_6	0.040229		SV_88	SV_9	0.0702148
				SV_102	SV_63	0.0755425		SV_90	SV_22	0.104781		SV_28	SV_24	0.0754066						SV_222	SV_12	0.0750605		SV_28	SV_6	0.0789311		SV_93	SV_9	0.0747813
				SV_113	SV_63	0.0674934		SV_92	SV_22	0.104977		SV_34	SV_24	0.0736545						SV_252	SV_12	0.0629053		SV_32	SV_6	0.0648978		SV_101	SV_9	0.0324618
				SV_131	SV_63	0.0775256		SV_96	SV_22	0.102658		SV_43	SV_24	0.0669593						SV_264	SV_12	0.0551321		SV_33	SV_6	0.0480394		SV_102	SV_9	0.0687746
				SV_183	SV_63	0.093848		SV_97	SV_22	0.117412		SV_63	SV_24	0.114094						SV_274	SV_12	0.0539877		SV_34	SV_6	0.0747159		SV_110	SV_9	0.0469831
				SV_222	SV_63	0.110426		SV_142	SV_22	0.105145		SV_73	SV_24	0.0750617						SV_300	SV_12	0.0620099		SV_38	SV_6	0.0765521		SV_113	SV_9	0.0653138
				SV_222	SV_65	0.115191		SV_25	SV_23	0.104789		SV_90	SV_24	0.0832603						SV_312	SV_12	0.0453416		SV_50	SV_6	0.0699766		SV_127	SV_9	0.0622783
				SV_77	SV_67	0.116442		SV_27	SV_23	0.0632262		SV_93	SV_24	0.107407						SV_316	SV_12	0.0667093		SV_61	SV_6	0.0720669		SV_132	SV_9	0.0722143
				SV_117	SV_69	0.0635003		SV_28	SV_23	0.0787309		SV_98	SV_24	0.115059						SV_321	SV_12	0.0710451		SV_68	SV_6	0.0491654		SV_140	SV_9	0.0417819
				SV_136	SV_69	0.0845504		SV_30	SV_23	0.0623562		SV_106	SV_24	0.083378						SV_370	SV_12	0.0785439		SV_84	SV_6	0.0702107		SV_141	SV_9	0.0460627
				SV_152	SV_69	0.0764137		SV_37	SV_23	0.0867519		SV_127	SV_24	0.0382028						SV_385	SV_12	0.0463349		SV_85	SV_6	0.0647796		SV_155	SV_9	0.0759923
				SV_160	SV_69	0.0842474		SV_41	SV_23	0.0384373		SV_142	SV_24	0.105986						SV_392	SV_12	0.068886		SV_104	SV_6	0.070141		SV_186	SV_9	0.0782536
				SV_213	SV_69	0.074439		SV_64	SV_23	0.078326		SV_212	SV_24	0.103514						SV_440	SV_12	0.0549975		SV_139	SV_6	0.0671446		SV_188	SV_9	0.0658866
				SV_462	SV_69	0.105536		SV_84	SV_23	0.102138		SV_27	SV_25	0.087251						SV_494	SV_12	0.0588982		SV_142	SV_6	0.0694588		SV_190	SV_9	0.0719349
				SV_82	SV_74	0.0800145		SV_27	SV_25	0.0936172		SV_28	SV_25	0.0628996						SV_557	SV_12	0.0662706		SV_148	SV_6	0.0588461		SV_221	SV_9	0.0579384
				SV_85	SV_74	0.115176		SV_30	SV_25	0.119201		SV_34	SV_25	0.0969016						SV_560	SV_12	0.0742457		SV_196	SV_6	0.0621855		SV_229	SV_9	0.0638438
				SV_87	SV_74	0.101199		SV_41	SV_25	0.104072		SV_43	SV_25	0.0389128						SV_581	SV_12	0.0517308		SV_225	SV_6	0.0793165		SV_234	SV_9	0.0682019
				SV_99	SV_74	0.0917934		SV_44	SV_25	0.116715		SV_57	SV_25	0.111905						SV_592	SV_12	0.0437227		SV_268	SV_6	0.0759228		SV_239	SV_9	0.0381557
				SV_100	SV_74	0.0989111		SV_28	SV_27	0.0909042		SV_69	SV_25	0.0924835						SV_647	SV_12	0.0365872		SV_284	SV_6	0.0788846		SV_243	SV_9	0.0684946
				SV_138	SV_74	0.10068		SV_30	SV_27	0.0525625		SV_73	SV_25	0.112721						SV_731	SV_12	0.0519047		SV_327	SV_6	0.0683284		SV_288	SV_9	0.0455376
				SV_183	SV_74	0.0902334		SV_41	SV_27	0.0639044		SV_81	SV_25	0.095454						SV_228	SV_13	0.065214		SV_329	SV_6	0.0698144		SV_295	SV_9	0.0670512
				SV_285	SV_78	0.0834499		SV_44	SV_27	0.0877598		SV_104	SV_25	0.0731044						SV_303	SV_13	0.0749367		SV_337	SV_6	0.0791815		SV_340	SV_9	0.0599916
				SV_153	SV_79	0.0866504		SV_64	SV_27	0.104456		SV_107	SV_25	0.0602298						SV_554	SV_13	0.0706962		SV_363	SV_6	0.0680453		SV_343	SV_9	0.0771074
				SV_171	SV_79	0.0896921		SV_84	SV_27	0.108989		SV_144	SV_25	0.105776						SV_626	SV_13	0.0799355		SV_368	SV_6	0.0726099		SV_367	SV_9	0.0675422
				SV_87	SV_81	0.0944377		SV_97	SV_27	0.0977015		SV_148	SV_25	0.116757						SV_26	SV_14	0.0560328		SV_448	SV_6	0.0732943		SV_527	SV_9	0.0423155
				SV_104	SV_81	0.107213		SV_30	SV_28	0.0747639		SV_156	SV_25	0.0963498						SV_40	SV_14	0.0400976		SV_502	SV_6	0.0743468		SV_532	SV_9	0.0774679
				SV_110	SV_81	0.113683		SV_32	SV_28	0.0707199		SV_185	SV_25	0.10715						SV_41	SV_14	0.0413609		SV_632	SV_6	0.0534867		SV_534	SV_9	0.074243
				SV_121	SV_81	0.0654802		SV_37	SV_28	0.0931344		SV_191	SV_25	0.0898834						SV_43	SV_14	0.036146		SV_9	SV_7	0.0686045		SV_558	SV_9	0.0671511
				SV_87	SV_82	0.064175		SV_41	SV_28	0.0473056		SV_207	SV_25	0.104265						SV_51	SV_14	0.0756786		SV_13	SV_7	0.0315118		SV_662	SV_9	0.0774892
				SV_138	SV_82	0.0755715		SV_44	SV_28	0.119965		SV_212	SV_25	0.0829622						SV_52	SV_14	0.0775761		SV_15	SV_7	0.0581672		SV_694	SV_9	0.0663441
				SV_100	SV_85	0.0517213		SV_64	SV_28	0.0980581		SV_231	SV_25	0.104265						SV_54	SV_14	0.0787463		SV_18	SV_7	0.057164		SV_724	SV_9	0.0701216
				SV_113	SV_85	0.108677		SV_65	SV_28	0.100947		SV_243	SV_25	0.0995587						SV_59	SV_14	0.0482285		SV_22	SV_7	0.0502073		SV_1143	SV_9	0.0744427
				SV_123	SV_85	0.0884166		SV_78	SV_28	0.111455		SV_282	SV_25	0.0772271						SV_63	SV_14	0.044678		SV_29	SV_7	0.0747197		SV_34	SV_10	0.0498436
				SV_167	SV_85	0.0953816		SV_84	SV_28	0.0773232		SV_366	SV_25	0.115073						SV_75	SV_14	0.0655775		SV_33	SV_7	0.0719732		SV_50	SV_10	0.0425469
				SV_99	SV_87	0.0708531		SV_96	SV_28	0.0930577		SV_52	SV_26	0.0829991						SV_90	SV_14	0.0690991		SV_34	SV_7	0.0637833		SV_79	SV_10	0.0667522
				SV_100	SV_87	0.0940497		SV_97	SV_28	0.0903131		SV_96	SV_26	0.0910294						SV_92	SV_14	0.0709104		SV_36	SV_7	0.0458735		SV_84	SV_10	0.0504323
				SV_110	SV_87	0.110484		SV_109	SV_28	0.107273		SV_98	SV_26	0.0613643						SV_103	SV_14	0.0756627		SV_39	SV_7	0.0577588		SV_90	SV_10	0.0790957
				SV_115	SV_87	0.119284		SV_127	SV_28	0.116153		SV_106	SV_26	0.0812487						SV_110	SV_14	0.0698543		SV_49	SV_7	0.0656962		SV_204	SV_10	0.0649341
				SV_138	SV_87	0.0752927		SV_142	SV_28	0.0997493		SV_127	SV_26	0.0759391						SV_118	SV_14	0.0707661		SV_61	SV_7	0.0532587		SV_290	SV_10	0.0452616
				SV_251	SV_87	0.074737		SV_149	SV_28	0.0677254		SV_142	SV_26	0.0994212						SV_132	SV_14	0.0777858		SV_65	SV_7	0.0430929		SV_292	SV_10	0.0794996
				SV_111	SV_91	0.117085		SV_193	SV_28	0.116333		SV_230	SV_26	0.119162						SV_136	SV_14	0.0588971		SV_68	SV_7	0.0591513		SV_14	SV_11	0.0601774
				SV_216	SV_93	0.114052		SV_196	SV_28	0.090355		SV_28	SV_27	0.0781605						SV_143	SV_14	0.0603241		SV_76	SV_7	0.0713523		SV_18	SV_11	0.0772676
				SV_220	SV_93	0.101802		SV_329	SV_28	0.119995		SV_34	SV_27	0.0866372						SV_150	SV_14	0.0722469		SV_78	SV_7	0.0518583		SV_28	SV_11	0.0333613
				SV_113	SV_98	0.106582		SV_32	SV_29	0.099775		SV_43	SV_27	0.0636096						SV_156	SV_14	0.0614069		SV_84	SV_7	0.0676277		SV_36	SV_11	0.0672946
				SV_100	SV_99	0.0514355		SV_41	SV_29	0.0953424		SV_44	SV_27	0.0753666						SV_158	SV_14	0.0450707		SV_88	SV_7	0.035557		SV_41	SV_11	0.078327
				SV_131	SV_99	0.109195		SV_64	SV_29	0.0554878		SV_104	SV_27	0.0882853						SV_168	SV_14	0.0421202		SV_96	SV_7	0.0795875		SV_43	SV_11	0.0447323
				SV_138	SV_99	0.11283		SV_37	SV_30	0.0794578		SV_34	SV_28	0.0532647						SV_169	SV_14	0.0666872		SV_112	SV_7	0.0384045		SV_54	SV_11	0.0223266
				SV_183	SV_99	0.0998378		SV_41	SV_30	0.0433182		SV_43	SV_28	0.022238						SV_174	SV_14	0.0622342		SV_117	SV_7	0.0666342		SV_60	SV_11	0.0408243
				SV_251	SV_99	0.0856923		SV_44	SV_30	0.114531		SV_44	SV_28	0.0714945						SV_188	SV_14	0.0644788		SV_122	SV_7	0.0672029		SV_70	SV_11	0.0652094
				SV_102	SV_100	0.110425		SV_64	SV_30	0.0698266		SV_63	SV_28	0.0935224						SV_197	SV_14	0.031934		SV_133	SV_7	0.0680716		SV_71	SV_11	0.0673958
				SV_113	SV_100	0.0652501		SV_84	SV_30	0.0716283		SV_104	SV_28	0.0893268						SV_199	SV_14	0.0650804		SV_137	SV_7	0.0554614		SV_72	SV_11	0.0619779
				SV_123	SV_100	0.116751		SV_96	SV_30	0.059789		SV_106	SV_28	0.118224						SV_222	SV_14	0.052193		SV_140	SV_7	0.0644564		SV_76	SV_11	0.0593748
				SV_131	SV_100	0.107474		SV_97	SV_30	0.115997		SV_107	SV_28	0.10388						SV_252	SV_14	0.0585632		SV_154	SV_7	0.0611196		SV_93	SV_11	0.0601265
				SV_183	SV_100	0.0915226		SV_196	SV_30	0.118871		SV_115	SV_28	0.111379						SV_300	SV_14	0.077659		SV_155	SV_7	0.0776586		SV_110	SV_11	0.0748094
				SV_251	SV_100	0.0884599		SV_198	SV_30	0.0980608		SV_127	SV_28	0.0926626						SV_312	SV_14	0.0508715		SV_266	SV_7	0.0641656		SV_113	SV_11	0.0700722
				SV_109	SV_101	0.0749198		SV_50	SV_31	0.100337		SV_144	SV_28	0.11629						SV_321	SV_14	0.0782836		SV_284	SV_7	0.0690592		SV_129	SV_11	0.0708263
				SV_113	SV_102	0.0904241		SV_78	SV_31	0.113103		SV_156	SV_28	0.0917903						SV_392	SV_14	0.0697712		SV_301	SV_7	0.0610024		SV_132	SV_11	0.0512408
				SV_222	SV_102	0.116807		SV_86	SV_31	0.102971		SV_196	SV_28	0.106039						SV_402	SV_14	0.067302		SV_303	SV_7	0.068196		SV_133	SV_11	0.0540619
				SV_121	SV_104	0.112889		SV_36	SV_32	0.0678275		SV_212	SV_28	0.0454125						SV_403	SV_14	0.0679437		SV_361	SV_7	0.0533412		SV_135	SV_11	0.0487006
				SV_278	SV_108	0.0947443		SV_38	SV_32	0.110919		SV_231	SV_28	0.104291						SV_431	SV_14	0.0760748		SV_461	SV_7	0.0418776		SV_137	SV_11	0.0714004
				SV_139	SV_109	0.0928724		SV_41	SV_32	0.0677971		SV_266	SV_28	0.0984968						SV_509	SV_14	0.0649948		SV_628	SV_7	0.0555025		SV_140	SV_11	0.076763
				SV_245	SV_109	0.113392		SV_42	SV_32	0.0645969		SV_366	SV_28	0.0598848						SV_581	SV_14	0.0761426		SV_661	SV_7	0.077296		SV_141	SV_11	0.0703132
				SV_363	SV_110	0.0960282		SV_51	SV_32	0.0812298		SV_51	SV_29	0.0844243						SV_592	SV_14	0.0759765		SV_691	SV_7	0.0482639		SV_229	SV_11	0.0663835
				SV_344	SV_111	0.10116		SV_64	SV_32	0.0911371		SV_69	SV_29	0.110721						SV_647	SV_14	0.071421		SV_732	SV_7	0.0780426		SV_234	SV_11	0.0634982
				SV_123	SV_113	0.0938271		SV_65	SV_32	0.0922341		SV_118	SV_29	0.0920026						SV_250	SV_16	0.0793537		SV_818	SV_7	0.0687923		SV_316	SV_11	0.0752596
				SV_183	SV_113	0.104602		SV_78	SV_32	0.0510454		SV_124	SV_29	0.0839821						SV_25	SV_17	0.073212		SV_9	SV_8	0.0767556		SV_356	SV_11	0.0714722
				SV_222	SV_113	0.0567465		SV_97	SV_32	0.0827187		SV_248	SV_29	0.0824159						SV_36	SV_17	0.029634		SV_87	SV_8	0.0753707		SV_483	SV_11	0.0674047
				SV_138	SV_115	0.105428		SV_109	SV_32	0.0954579		SV_301	SV_29	0.0561313						SV_44	SV_17	0.0667112		SV_157	SV_8	0.0677137		SV_527	SV_11	0.0643003
				SV_136	SV_117	0.0696337		SV_127	SV_32	0.099745		SV_342	SV_29	0.095239						SV_45	SV_17	0.0724783		SV_13	SV_9	0.0481256		SV_694	SV_11	0.0552934
				SV_152	SV_117	0.072718		SV_149	SV_32	0.0853043		SV_438	SV_29	0.0683916						SV_51	SV_17	0.0513071		SV_15	SV_9	0.0732533		SV_36	SV_12	0.0792398
				SV_160	SV_117	0.0515888		SV_329	SV_32	0.094901		SV_98	SV_30	0.113262						SV_55	SV_17	0.072371		SV_18	SV_9	0.0764664		SV_87	SV_12	0.0719188
				SV_213	SV_117	0.0600621		SV_42	SV_36	0.109877		SV_36	SV_33	0.072711						SV_89	SV_17	0.0770978		SV_20	SV_9	0.0705789		SV_217	SV_12	0.0675785
				SV_429	SV_117	0.0896169		SV_51	SV_36	0.103023		SV_53	SV_33	0.105858						SV_99	SV_17	0.0518626		SV_22	SV_9	0.0502265		SV_269	SV_12	0.0649602
				SV_462	SV_117	0.0848042		SV_78	SV_36	0.0954765		SV_65	SV_33	0.108723						SV_114	SV_17	0.0682466		SV_29	SV_9	0.0559779		SV_356	SV_12	0.0781706
				SV_309	SV_130	0.106696		SV_90	SV_36	0.118489		SV_110	SV_33	0.110244						SV_120	SV_17	0.075333		SV_36	SV_9	0.0686761		SV_19	SV_14	0.076634
				SV_712	SV_133	0.110778		SV_109	SV_36	0.106686		SV_128	SV_33	0.0644151						SV_129	SV_17	0.0760225		SV_54	SV_9	0.0713413		SV_26	SV_14	0.0516947
				SV_175	SV_135	0.100269		SV_127	SV_36	0.113967		SV_276	SV_33	0.112103						SV_130	SV_17	0.0780844		SV_61	SV_9	0.0785824		SV_28	SV_14	0.0446047
				SV_490	SV_135	0.1141		SV_329	SV_36	0.116293		SV_43	SV_34	0.0425995						SV_138	SV_17	0.0623065		SV_87	SV_9	0.0527574		SV_30	SV_14	0.06353
				SV_152	SV_136	0.0987003		SV_41	SV_37	0.0761682		SV_90	SV_34	0.105926						SV_156	SV_17	0.0615845		SV_88	SV_9	0.0747562		SV_41	SV_14	0.0585328
				SV_160	SV_136	0.0681711		SV_64	SV_37	0.0998417		SV_104	SV_34	0.0964787						SV_161	SV_17	0.0713375		SV_117	SV_9	0.0705998		SV_43	SV_14	0.0506769
				SV_213	SV_136	0.0733658		SV_84	SV_37	0.0903416		SV_107	SV_34	0.119589						SV_197	SV_17	0.0657232		SV_140	SV_9	0.0419577		SV_45	SV_14	0.0720171
				SV_462	SV_136	0.0938234		SV_86	SV_37	0.105704		SV_127	SV_34	0.110277						SV_252	SV_17	0.0696106		SV_155	SV_9	0.0516063		SV_54	SV_14	0.0463711
				SV_347	SV_137	0.119805		SV_96	SV_37	0.0855114		SV_212	SV_34	0.116321						SV_302	SV_17	0.0692175		SV_157	SV_9	0.073844		SV_56	SV_14	0.0707459
				SV_368	SV_137	0.103205		SV_98	SV_37	0.117978		SV_266	SV_34	0.0949173						SV_436	SV_17	0.073365		SV_159	SV_9	0.0701288		SV_60	SV_14	0.0395572
				SV_245	SV_139	0.105877		SV_127	SV_37	0.106377		SV_42	SV_36	0.0595039						SV_531	SV_17	0.0622492		SV_175	SV_9	0.0713838		SV_71	SV_14	0.069611
				SV_243	SV_149	0.0958463		SV_329	SV_37	0.111928		SV_53	SV_36	0.0992892						SV_28	SV_18	0.0697749		SV_272	SV_9	0.073948		SV_82	SV_14	0.0419313
				SV_160	SV_152	0.0967676		SV_42	SV_38	0.109568		SV_44	SV_39	0.0730523						SV_36	SV_18	0.0783873		SV_333	SV_9	0.0643451		SV_88	SV_14	0.0718399
				SV_213	SV_152	0.0962296		SV_78	SV_38	0.0976552		SV_104	SV_39	0.118786						SV_60	SV_18	0.072278		SV_363	SV_9	0.075445		SV_110	SV_14	0.0592544
				SV_429	SV_152	0.0868545		SV_64	SV_41	0.0391147		SV_135	SV_39	0.0663007						SV_63	SV_18	0.0666332		SV_454	SV_9	0.0772242		SV_113	SV_14	0.0238951
				SV_171	SV_153	0.0921456		SV_78	SV_41	0.0997915		SV_53	SV_42	0.10071						SV_70	SV_18	0.074641		SV_461	SV_9	0.0645068		SV_127	SV_14	0.0740915
				SV_213	SV_160	0.0574331		SV_84	SV_41	0.0870374		SV_44	SV_43	0.0897396						SV_71	SV_18	0.0737538		SV_462	SV_9	0.0768067		SV_132	SV_14	0.0652453
				SV_429	SV_160	0.109114		SV_86	SV_41	0.108769		SV_69	SV_43	0.109599						SV_89	SV_18	0.074511		SV_818	SV_9	0.0772496		SV_134	SV_14	0.0720152
				SV_462	SV_160	0.0821726		SV_96	SV_41	0.102083		SV_73	SV_43	0.104987						SV_94	SV_18	0.0483803		SV_12	SV_10	0.0597778		SV_135	SV_14	0.0701119
				SV_352	SV_171	0.118177		SV_97	SV_41	0.0928171		SV_90	SV_43	0.113786						SV_124	SV_18	0.0722348		SV_21	SV_10	0.0794784		SV_195	SV_14	0.0531097
				SV_223	SV_183	0.108485		SV_107	SV_41	0.118647		SV_104	SV_43	0.0721877						SV_138	SV_18	0.076635		SV_71	SV_10	0.0671823		SV_229	SV_14	0.062462
				SV_272	SV_183	0.103571		SV_109	SV_41	0.102886		SV_107	SV_43	0.0767255						SV_156	SV_18	0.0514768		SV_84	SV_10	0.0794212		SV_238	SV_14	0.0719699
				SV_429	SV_213	0.0939207		SV_127	SV_41	0.0961514		SV_127	SV_43	0.0944512						SV_188	SV_18	0.0785807		SV_104	SV_10	0.0460513		SV_249	SV_14	0.0709398
				SV_462	SV_213	0.0825689		SV_149	SV_41	0.103495		SV_144	SV_43	0.107148						SV_264	SV_18	0.0764618		SV_148	SV_10	0.0607592		SV_285	SV_14	0.0784191
				SV_220	SV_216	0.101126		SV_196	SV_41	0.0963001		SV_156	SV_43	0.10306						SV_286	SV_18	0.051846		SV_176	SV_10	0.0587578		SV_295	SV_14	0.059311
				SV_257	SV_216	0.102405		SV_329	SV_41	0.116746		SV_191	SV_43	0.106107						SV_302	SV_18	0.0749956		SV_262	SV_10	0.0718453		SV_305	SV_14	0.0675201
				SV_311	SV_216	0.115202		SV_51	SV_42	0.0761794		SV_212	SV_43	0.0610699						SV_312	SV_18	0.0783994		SV_273	SV_10	0.0245828		SV_340	SV_14	0.0639659
				SV_594	SV_216	0.10643		SV_63	SV_42	0.110591		SV_231	SV_43	0.105958						SV_333	SV_18	0.0737778		SV_297	SV_10	0.0684262		SV_404	SV_14	0.0674172
				SV_257	SV_220	0.0992365		SV_65	SV_42	0.0802806		SV_243	SV_43	0.08558						SV_385	SV_18	0.0771943		SV_337	SV_10	0.0633004		SV_532	SV_14	0.0736321
				SV_272	SV_223	0.0835626		SV_78	SV_42	0.0762547		SV_266	SV_43	0.098108						SV_436	SV_18	0.0788551		SV_342	SV_10	0.061054		SV_534	SV_14	0.0767126
				SV_448	SV_227	0.116599		SV_97	SV_42	0.0751972		SV_282	SV_43	0.11556						SV_494	SV_18	0.0791224		SV_368	SV_10	0.0602224		SV_17	SV_15	0.05877
				SV_311	SV_257	0.11599		SV_149	SV_42	0.101252		SV_366	SV_43	0.0810707						SV_581	SV_18	0.0526881		SV_432	SV_10	0.0645781		SV_25	SV_15	0.0601649
				SV_604	SV_341	0.0915365		SV_74	SV_43	0.0860492		SV_104	SV_44	0.103469						SV_647	SV_18	0.0572489		SV_457	SV_10	0.0799376		SV_37	SV_15	0.0650449
				SV_368	SV_347	0.110246		SV_117	SV_43	0.0909136		SV_135	SV_44	0.111211						SV_362	SV_22	0.0760818		SV_459	SV_10	0.0695777		SV_38	SV_15	0.0420361
				SV_454	SV_379	0.119584		SV_146	SV_43	0.0699078		SV_366	SV_44	0.111966						SV_870	SV_22	0.0798655		SV_728	SV_10	0.0602572		SV_54	SV_15	0.0690189
				SV_424	SV_395	0.102008		SV_162	SV_43	0.111454		SV_122	SV_46	0.117988						SV_934	SV_22	0.0799923		SV_760	SV_10	0.0726865		SV_60	SV_15	0.065226
				SV_567	SV_406	0.0985921		SV_195	SV_43	0.0784883		SV_54	SV_51	0.0785488						SV_338	SV_23	0.0679597		SV_1068	SV_10	0.0613358		SV_74	SV_15	0.0749193
				SV_462	SV_429	0.110281		SV_237	SV_43	0.102657		SV_57	SV_51	0.065406						SV_436	SV_23	0.0785337		SV_1104	SV_10	0.0660787		SV_83	SV_15	0.0411693
				SV_490	SV_463	0.103793		SV_253	SV_43	0.0733722		SV_69	SV_51	0.11795						SV_36	SV_25	0.0799433		SV_1493	SV_10	0.0673857		SV_93	SV_15	0.0608439
				SV_605	SV_502	0.116961		SV_388	SV_43	0.111572		SV_73	SV_51	0.095878						SV_114	SV_25	0.0765115		SV_14	SV_12	0.054196		SV_101	SV_15	0.0612933
								SV_86	SV_50	0.118894		SV_83	SV_51	0.098209						SV_40	SV_26	0.0516462		SV_22	SV_12	0.0787626		SV_133	SV_15	0.0598384
								SV_94	SV_50	0.0740236		SV_90	SV_51	0.119629						SV_43	SV_26	0.0698515		SV_29	SV_12	0.0651109		SV_140	SV_15	0.050431
								SV_97	SV_51	0.104273		SV_93	SV_51	0.114866						SV_50	SV_26	0.0790895		SV_49	SV_12	0.0756288		SV_367	SV_15	0.0660712
								SV_84	SV_64	0.0971493		SV_110	SV_51	0.114981						SV_51	SV_26	0.0523377		SV_71	SV_12	0.0502241		SV_527	SV_15	0.0498722
								SV_86	SV_64	0.0645611		SV_118	SV_51	0.0730324						SV_59	SV_26	0.0619909		SV_104	SV_12	0.0450185		SV_21	SV_16	0.0636311
								SV_94	SV_64	0.0995554		SV_124	SV_51	0.0454209						SV_67	SV_26	0.0344116		SV_142	SV_12	0.0780099		SV_29	SV_16	0.0519733
								SV_107	SV_64	0.0987278		SV_144	SV_51	0.10706						SV_75	SV_26	0.0669194		SV_159	SV_12	0.0697176		SV_32	SV_16	0.0781559
								SV_127	SV_64	0.0877778		SV_158	SV_51	0.0809485						SV_90	SV_26	0.069273		SV_257	SV_12	0.066278		SV_33	SV_16	0.0588795
								SV_196	SV_64	0.0813201		SV_169	SV_51	0.0686641						SV_92	SV_26	0.0310816		SV_262	SV_12	0.0622091		SV_51	SV_16	0.0250385
								SV_329	SV_64	0.116116		SV_231	SV_51	0.119535						SV_103	SV_26	0.0573793		SV_297	SV_12	0.0704545		SV_66	SV_16	0.0658858
								SV_109	SV_65	0.0962074		SV_248	SV_51	0.0702936						SV_118	SV_26	0.070023		SV_299	SV_12	0.0784857		SV_81	SV_16	0.0593371
								SV_394	SV_66	0.119179		SV_282	SV_51	0.0937964						SV_129	SV_26	0.0781239		SV_301	SV_12	0.065611		SV_105	SV_16	0.0499475
								SV_239	SV_69	0.104485		SV_301	SV_51	0.0916697						SV_131	SV_26	0.0796249		SV_342	SV_12	0.0638323		SV_114	SV_16	0.0513099
								SV_273	SV_69	0.101522		SV_307	SV_51	0.0847595						SV_143	SV_26	0.0798419		SV_368	SV_12	0.0380739		SV_116	SV_16	0.0774623
								SV_521	SV_69	0.115732		SV_342	SV_51	0.110138						SV_158	SV_26	0.0691109		SV_622	SV_12	0.0775617		SV_128	SV_16	0.0664305
								SV_117	SV_74	0.102375		SV_53	SV_52	0.0872683						SV_168	SV_26	0.0642975		SV_728	SV_12	0.0691965		SV_134	SV_16	0.0727984
								SV_146	SV_74	0.0904143		SV_96	SV_52	0.0762575						SV_197	SV_26	0.0486173		SV_762	SV_12	0.0732783		SV_154	SV_16	0.0527796
								SV_195	SV_74	0.102524		SV_230	SV_52	0.0954556						SV_199	SV_26	0.0779102		SV_15	SV_13	0.0554738		SV_164	SV_16	0.036896
								SV_253	SV_74	0.0876302		SV_65	SV_53	0.0958428						SV_222	SV_26	0.050308		SV_17	SV_13	0.0721969		SV_177	SV_16	0.0498119
								SV_388	SV_74	0.119719		SV_178	SV_53	0.0915498						SV_232	SV_26	0.0623559		SV_18	SV_13	0.046372		SV_182	SV_16	0.0388686
								SV_97	SV_78	0.0973484		SV_230	SV_53	0.0984483						SV_252	SV_26	0.0778197		SV_20	SV_13	0.0613442		SV_232	SV_16	0.049274
								SV_112	SV_78	0.0905844		SV_57	SV_54	0.0980477						SV_300	SV_26	0.0772591		SV_22	SV_13	0.0430812		SV_242	SV_16	0.0585636
								SV_127	SV_78	0.112672		SV_69	SV_54	0.0764687						SV_312	SV_26	0.0645767		SV_30	SV_13	0.0694124		SV_251	SV_16	0.0640779
								SV_149	SV_78	0.0977591		SV_118	SV_54	0.0383394						SV_360	SV_26	0.0573275		SV_34	SV_13	0.0585464		SV_258	SV_16	0.0387088
								SV_329	SV_78	0.0702642		SV_124	SV_54	0.0532358						SV_392	SV_26	0.0707152		SV_36	SV_13	0.0568785		SV_263	SV_16	0.0731376
								SV_90	SV_84	0.092519		SV_144	SV_54	0.0996742						SV_402	SV_26	0.0650834		SV_39	SV_13	0.0639749		SV_282	SV_16	0.0508308
								SV_92	SV_84	0.0782454		SV_185	SV_54	0.059517						SV_403	SV_26	0.041322		SV_49	SV_13	0.0624321		SV_285	SV_16	0.076052
								SV_96	SV_84	0.11167		SV_186	SV_54	0.0634166						SV_431	SV_26	0.0614477		SV_54	SV_13	0.0776747		SV_287	SV_16	0.0626005
								SV_106	SV_84	0.103237		SV_187	SV_54	0.0909698						SV_570	SV_26	0.0733579		SV_58	SV_13	0.0731696		SV_293	SV_16	0.0442615
								SV_127	SV_84	0.0686815		SV_248	SV_54	0.054252						SV_575	SV_26	0.063565		SV_61	SV_13	0.0515935		SV_305	SV_16	0.0700039
								SV_329	SV_84	0.112165		SV_301	SV_54	0.103445						SV_607	SV_26	0.0725008		SV_65	SV_13	0.0648705		SV_345	SV_16	0.0725872
								SV_94	SV_86	0.0713741		SV_305	SV_54	0.114051						SV_36	SV_27	0.0774291		SV_76	SV_13	0.0754983		SV_357	SV_16	0.079198
								SV_196	SV_86	0.112959		SV_307	SV_54	0.112149						SV_89	SV_28	0.0776859		SV_78	SV_13	0.0343553		SV_389	SV_16	0.064631
								SV_92	SV_90	0.070179		SV_75	SV_56	0.0407942						SV_124	SV_28	0.0542202		SV_88	SV_13	0.0500413		SV_400	SV_16	0.0524254
								SV_96	SV_90	0.0863546		SV_63	SV_57	0.119232						SV_127	SV_28	0.0794262		SV_112	SV_13	0.0573213		SV_414	SV_16	0.0598774
								SV_112	SV_90	0.0945932		SV_69	SV_57	0.114328						SV_156	SV_28	0.0656759		SV_117	SV_13	0.0560092		SV_441	SV_16	0.0570586
								SV_193	SV_90	0.115661		SV_73	SV_57	0.111701						SV_243	SV_28	0.0766706		SV_137	SV_13	0.0528942		SV_460	SV_16	0.0611327
								SV_198	SV_90	0.106978		SV_81	SV_57	0.0879677						SV_436	SV_28	0.0653203		SV_139	SV_13	0.0784962		SV_463	SV_16	0.0558845
								SV_329	SV_90	0.10737		SV_103	SV_57	0.0959907						SV_208	SV_30	0.0524202		SV_140	SV_13	0.0566012		SV_470	SV_16	0.0791713
								SV_112	SV_96	0.0908369		SV_107	SV_57	0.0876823						SV_259	SV_30	0.0713332		SV_154	SV_13	0.0792377		SV_503	SV_16	0.0641238
								SV_329	SV_96	0.117144		SV_118	SV_57	0.101151						SV_314	SV_30	0.0719228		SV_155	SV_13	0.0606507		SV_609	SV_16	0.0500337
								SV_149	SV_97	0.0666685		SV_124	SV_57	0.0867003						SV_50	SV_31	0.05946		SV_229	SV_13	0.0598308		SV_615	SV_16	0.047069
								SV_179	SV_102	0.0610563		SV_144	SV_57	0.0953805						SV_289	SV_31	0.0561893		SV_275	SV_13	0.0646261		SV_618	SV_16	0.067319
								SV_234	SV_103	0.116811		SV_169	SV_57	0.104701						SV_324	SV_31	0.0798959		SV_303	SV_13	0.0758951		SV_625	SV_16	0.0402966
								SV_427	SV_105	0.0977631		SV_185	SV_57	0.109027						SV_38	SV_36	0.060736		SV_319	SV_13	0.0702336		SV_708	SV_16	0.0735353
								SV_109	SV_107	0.112531		SV_207	SV_57	0.097239						SV_40	SV_36	0.0721184		SV_361	SV_13	0.0583746		SV_855	SV_16	0.0776911
								SV_196	SV_107	0.0859075		SV_231	SV_57	0.0723649						SV_44	SV_36	0.0573038		SV_363	SV_13	0.0738893		SV_1289	SV_16	0.0692478
								SV_203	SV_107	0.0949626		SV_248	SV_57	0.0880902						SV_45	SV_36	0.0595282		SV_405	SV_13	0.0684055		SV_37	SV_17	0.0722613
								SV_287	SV_107	0.0689072		SV_282	SV_57	0.116673						SV_49	SV_36	0.065931		SV_461	SV_13	0.0546634		SV_44	SV_17	0.0758813
								SV_142	SV_112	0.0837294		SV_301	SV_57	0.113593						SV_51	SV_36	0.0508037		SV_646	SV_13	0.0659238		SV_83	SV_17	0.0586887
								SV_193	SV_112	0.0849731		SV_305	SV_57	0.114238						SV_60	SV_36	0.0686136		SV_691	SV_13	0.0640817		SV_124	SV_17	0.0666676
								SV_329	SV_112	0.108402		SV_307	SV_57	0.0926796						SV_86	SV_36	0.0796077		SV_22	SV_14	0.0798658		SV_246	SV_17	0.0748159
								SV_146	SV_117	0.0817485		SV_318	SV_57	0.104594						SV_89	SV_36	0.0756555		SV_40	SV_14	0.0547514		SV_527	SV_17	0.0675778
								SV_195	SV_117	0.0906815		SV_65	SV_63	0.0602284						SV_90	SV_36	0.0789128		SV_60	SV_14	0.0723652		SV_25	SV_18	0.0675784
								SV_237	SV_117	0.0973666		SV_73	SV_63	0.118126						SV_99	SV_36	0.078872		SV_86	SV_14	0.0580643		SV_37	SV_18	0.0752368
								SV_253	SV_117	0.110036		SV_74	SV_63	0.0890245						SV_138	SV_36	0.063952		SV_95	SV_14	0.0795279		SV_77	SV_18	0.0516264
								SV_388	SV_117	0.110688		SV_90	SV_63	0.0739273						SV_156	SV_36	0.0667837		SV_104	SV_14	0.063832		SV_246	SV_18	0.0471836
								SV_329	SV_127	0.0975461		SV_93	SV_63	0.0848805						SV_161	SV_36	0.0698478		SV_257	SV_14	0.05063		SV_23	SV_19	0.0691267
								SV_149	SV_142	0.0968952		SV_97	SV_63	0.0748746						SV_197	SV_36	0.0606916		SV_262	SV_14	0.0517316		SV_28	SV_19	0.0692802
								SV_193	SV_142	0.060567		SV_110	SV_63	0.104686						SV_252	SV_36	0.0695558		SV_284	SV_14	0.0783796		SV_30	SV_19	0.0463296
								SV_195	SV_146	0.0812368		SV_115	SV_63	0.0973029						SV_302	SV_36	0.0790873		SV_301	SV_14	0.0796111		SV_32	SV_19	0.0572386
								SV_237	SV_146	0.109864		SV_127	SV_63	0.108402						SV_312	SV_36	0.0793876		SV_342	SV_14	0.0731725		SV_35	SV_19	0.0529108
								SV_253	SV_146	0.0972394		SV_142	SV_63	0.0977794						SV_321	SV_36	0.0764456		SV_368	SV_14	0.0484528		SV_37	SV_19	0.0403637
								SV_388	SV_146	0.11583		SV_144	SV_63	0.0778634						SV_370	SV_36	0.0718558		SV_441	SV_14	0.0611691		SV_42	SV_19	0.0330776
								SV_193	SV_149	0.0972039		SV_169	SV_63	0.119739						SV_531	SV_36	0.0784128		SV_462	SV_14	0.0727223		SV_43	SV_19	0.0679612
								SV_195	SV_162	0.112893		SV_231	SV_63	0.0703113						SV_49	SV_37	0.0591034		SV_622	SV_14	0.0770228		SV_45	SV_19	0.0461824
								SV_260	SV_173	0.118186		SV_266	SV_63	0.0925422						SV_93	SV_37	0.0546207		SV_17	SV_15	0.0472019		SV_60	SV_19	0.0527334
								SV_237	SV_195	0.108293		SV_377	SV_63	0.0985135						SV_107	SV_37	0.0658387		SV_18	SV_15	0.0536056		SV_85	SV_19	0.028913
								SV_253	SV_195	0.110946		SV_74	SV_65	0.116879						SV_137	SV_39	0.0765201		SV_21	SV_15	0.0732689		SV_88	SV_19	0.0588856
								SV_456	SV_236	0.107903		SV_90	SV_65	0.0891092						SV_369	SV_39	0.0790555		SV_22	SV_15	0.0325668		SV_101	SV_19	0.0694054
								SV_273	SV_239	0.0952406		SV_92	SV_65	0.0602662						SV_41	SV_40	0.0752901		SV_23	SV_15	0.0617334		SV_102	SV_19	0.045134
								SV_521	SV_239	0.10729		SV_96	SV_65	0.119797						SV_43	SV_40	0.0677584		SV_25	SV_15	0.0716485		SV_110	SV_19	0.0572679
								SV_388	SV_253	0.114702		SV_115	SV_65	0.0933483						SV_44	SV_40	0.0773684		SV_30	SV_15	0.0547085		SV_113	SV_19	0.0653719
								SV_521	SV_273	0.107529		SV_124	SV_65	0.119448						SV_50	SV_40	0.0614057		SV_32	SV_15	0.0713489		SV_127	SV_19	0.0757133
												SV_142	SV_65	0.105911						SV_51	SV_40	0.0437501		SV_33	SV_15	0.0545658		SV_128	SV_19	0.0778098
												SV_230	SV_65	0.0919571						SV_52	SV_40	0.0768316		SV_34	SV_15	0.0342125		SV_134	SV_19	0.0665007
												SV_231	SV_65	0.117122						SV_63	SV_40	0.0554729		SV_36	SV_15	0.0693672		SV_140	SV_19	0.0701813
												SV_104	SV_69	0.0625918						SV_67	SV_40	0.0686492		SV_49	SV_15	0.074819		SV_155	SV_19	0.0614428
												SV_107	SV_69	0.0750184						SV_75	SV_40	0.067886		SV_50	SV_15	0.0626275		SV_189	SV_19	0.0717871
												SV_118	SV_69	0.116257						SV_86	SV_40	0.0676476		SV_61	SV_15	0.0575841		SV_190	SV_19	0.0632654
												SV_124	SV_69	0.0869332						SV_88	SV_40	0.0788739		SV_65	SV_15	0.0717053		SV_196	SV_19	0.0727749
												SV_144	SV_69	0.0407204						SV_90	SV_40	0.0557855		SV_68	SV_15	0.0594364		SV_221	SV_19	0.0667835
												SV_167	SV_69	0.110976						SV_92	SV_40	0.0542085		SV_76	SV_15	0.0576127		SV_234	SV_19	0.0719932
												SV_169	SV_69	0.0805936						SV_103	SV_40	0.0559541		SV_84	SV_15	0.0727133		SV_235	SV_19	0.0750031
												SV_185	SV_69	0.0401875						SV_110	SV_40	0.0579911		SV_85	SV_15	0.0654453		SV_243	SV_19	0.0506368
												SV_186	SV_69	0.0768523						SV_129	SV_40	0.0642223		SV_88	SV_15	0.0534047		SV_249	SV_19	0.0698877
												SV_207	SV_69	0.0548349						SV_132	SV_40	0.0661344		SV_133	SV_15	0.068724		SV_253	SV_19	0.0700706
												SV_231	SV_69	0.0674111						SV_136	SV_40	0.0727368		SV_137	SV_15	0.0649453		SV_254	SV_19	0.0504113
												SV_243	SV_69	0.102399						SV_143	SV_40	0.0537403		SV_139	SV_15	0.0655361		SV_268	SV_19	0.0573175
												SV_248	SV_69	0.100774						SV_150	SV_40	0.0756701		SV_142	SV_15	0.0797865		SV_285	SV_19	0.0746728
												SV_266	SV_69	0.10124						SV_156	SV_40	0.0746295		SV_159	SV_15	0.0787838		SV_288	SV_19	0.0759902
												SV_282	SV_69	0.0952305						SV_158	SV_40	0.0758166		SV_196	SV_15	0.0693512		SV_305	SV_19	0.0671122
												SV_90	SV_73	0.0430876						SV_161	SV_40	0.0678135		SV_284	SV_15	0.0690171		SV_343	SV_19	0.0387502
												SV_93	SV_73	0.107803						SV_168	SV_40	0.0723888		SV_327	SV_15	0.0394602		SV_378	SV_19	0.0637443
												SV_115	SV_73	0.110246						SV_174	SV_40	0.065886		SV_329	SV_15	0.0745588		SV_472	SV_19	0.0692156
												SV_127	SV_73	0.0655611						SV_197	SV_40	0.0332432		SV_363	SV_15	0.0489169		SV_480	SV_19	0.0755719
												SV_142	SV_73	0.112325						SV_199	SV_40	0.0420582		SV_405	SV_15	0.078986		SV_503	SV_19	0.0628829
												SV_169	SV_73	0.101326						SV_222	SV_40	0.04715		SV_462	SV_15	0.0664162		SV_522	SV_19	0.0536652
												SV_231	SV_73	0.0989856						SV_252	SV_40	0.0501364		SV_628	SV_15	0.0774563		SV_527	SV_19	0.0718815
												SV_266	SV_73	0.109757						SV_300	SV_40	0.0565843		SV_691	SV_15	0.0784717		SV_534	SV_19	0.0756317
												SV_318	SV_73	0.0873622						SV_312	SV_40	0.045352		SV_21	SV_16	0.0640453		SV_561	SV_19	0.0748464
												SV_90	SV_74	0.110562						SV_321	SV_40	0.0694898		SV_23	SV_16	0.0725158		SV_756	SV_19	0.0760656
												SV_231	SV_74	0.076685						SV_341	SV_40	0.0624875		SV_66	SV_16	0.06328		SV_455	SV_20	0.078467
												SV_479	SV_74	0.106829						SV_370	SV_40	0.0713843		SV_148	SV_16	0.0772067		SV_23	SV_21	0.023648
												SV_599	SV_75	0.109446						SV_392	SV_40	0.0660516		SV_224	SV_16	0.0776266		SV_32	SV_21	0.0232092
												SV_109	SV_78	0.0977707						SV_395	SV_40	0.0768589		SV_337	SV_16	0.0552858		SV_42	SV_21	0.0683384
												SV_121	SV_78	0.0961302						SV_402	SV_40	0.0650579		SV_458	SV_16	0.0788253		SV_45	SV_21	0.07096
												SV_133	SV_78	0.084451						SV_403	SV_40	0.0703008		SV_18	SV_17	0.0793111		SV_46	SV_21	0.0222824
												SV_137	SV_78	0.0923757						SV_440	SV_40	0.0766001		SV_22	SV_17	0.0622304		SV_51	SV_21	0.0707674
												SV_149	SV_78	0.0920449						SV_560	SV_40	0.0475965		SV_25	SV_17	0.0762891		SV_53	SV_21	0.039698
												SV_197	SV_78	0.0816389						SV_575	SV_40	0.0781972		SV_30	SV_17	0.0737531		SV_66	SV_21	0.0222946
												SV_216	SV_78	0.111961						SV_607	SV_40	0.0748558		SV_34	SV_17	0.0615203		SV_88	SV_21	0.0348976
												SV_223	SV_78	0.111619						SV_43	SV_41	0.0544685		SV_76	SV_17	0.0733187		SV_105	SV_21	0.0748144
												SV_233	SV_78	0.0951058						SV_59	SV_41	0.0530097		SV_327	SV_17	0.0661965		SV_114	SV_21	0.0552383
												SV_240	SV_78	0.115206						SV_63	SV_41	0.0701253		SV_20	SV_18	0.0520202		SV_128	SV_21	0.0221304
												SV_185	SV_81	0.0868263						SV_136	SV_41	0.0796659		SV_22	SV_18	0.0366438		SV_142	SV_21	0.0729906
												SV_305	SV_81	0.0562284						SV_158	SV_41	0.0748502		SV_25	SV_18	0.0617075		SV_153	SV_21	0.0647119
												SV_90	SV_83	0.0994033						SV_197	SV_41	0.0799476		SV_34	SV_18	0.071896		SV_155	SV_21	0.0501121
												SV_93	SV_83	0.0767754						SV_214	SV_41	0.0744364		SV_48	SV_18	0.0789606		SV_158	SV_21	0.0768236
												SV_115	SV_83	0.101228						SV_222	SV_41	0.0655319		SV_49	SV_18	0.0654682		SV_164	SV_21	0.0354843
												SV_142	SV_83	0.0903599						SV_509	SV_41	0.0721552		SV_50	SV_18	0.0661431		SV_167	SV_21	0.0463832
												SV_158	SV_83	0.097012						SV_52	SV_43	0.0557803		SV_58	SV_18	0.0432739		SV_170	SV_21	0.0428037
												SV_169	SV_83	0.0988262						SV_59	SV_43	0.0632171		SV_74	SV_18	0.0785044		SV_177	SV_21	0.0394107
												SV_178	SV_83	0.0698166						SV_63	SV_43	0.0367133		SV_76	SV_18	0.0638703		SV_182	SV_21	0.0744862
												SV_133	SV_87	0.11681						SV_64	SV_43	0.0555717		SV_78	SV_18	0.0746458		SV_186	SV_21	0.0314699
												SV_93	SV_90	0.0557044						SV_72	SV_43	0.0355873		SV_88	SV_18	0.0684451		SV_188	SV_21	0.0685576
												SV_106	SV_90	0.09116						SV_75	SV_43	0.0453508		SV_117	SV_18	0.050533		SV_189	SV_21	0.0166008
												SV_110	SV_90	0.113919						SV_88	SV_43	0.0460478		SV_133	SV_18	0.0691468		SV_190	SV_21	0.0692341
												SV_115	SV_90	0.0766521						SV_92	SV_43	0.0755273		SV_142	SV_18	0.0768708		SV_196	SV_21	0.0535229
												SV_127	SV_90	0.0821835						SV_103	SV_43	0.0761985		SV_229	SV_18	0.0755007		SV_221	SV_21	0.0624913
												SV_142	SV_90	0.061746						SV_104	SV_43	0.0720656		SV_319	SV_19	0.071267		SV_232	SV_21	0.060944
												SV_169	SV_90	0.071089						SV_110	SV_43	0.0793342		SV_22	SV_20	0.0558713		SV_235	SV_21	0.0273021
												SV_230	SV_90	0.0862295						SV_118	SV_43	0.0343977		SV_58	SV_20	0.0596592		SV_237	SV_21	0.0422172
												SV_231	SV_90	0.0826505						SV_132	SV_43	0.0757128		SV_78	SV_20	0.0777712		SV_242	SV_21	0.0778791
												SV_266	SV_90	0.0789802						SV_136	SV_43	0.0243434		SV_117	SV_20	0.0627472		SV_243	SV_21	0.0651024
												SV_96	SV_92	0.111522						SV_143	SV_43	0.0386581		SV_150	SV_20	0.0745017		SV_251	SV_21	0.0354261
												SV_103	SV_93	0.105004						SV_150	SV_43	0.0410635		SV_155	SV_20	0.0712859		SV_253	SV_21	0.0486216
												SV_110	SV_93	0.0626806						SV_156	SV_43	0.0638844		SV_229	SV_20	0.0575293		SV_254	SV_21	0.078181
												SV_115	SV_93	0.118027						SV_158	SV_43	0.0620744		SV_23	SV_21	0.0429122		SV_265	SV_21	0.0648376
												SV_142	SV_93	0.0844212						SV_168	SV_43	0.0343021		SV_28	SV_21	0.0621697		SV_285	SV_21	0.0422507
												SV_169	SV_93	0.0845568						SV_169	SV_43	0.0581114		SV_32	SV_21	0.0575123		SV_305	SV_21	0.038482
												SV_377	SV_93	0.111976						SV_197	SV_43	0.0616714		SV_34	SV_21	0.0734331		SV_317	SV_21	0.0769207
												SV_230	SV_96	0.0904785						SV_199	SV_43	0.0536364		SV_38	SV_21	0.0580952		SV_318	SV_21	0.0575448
												SV_144	SV_97	0.0995606						SV_217	SV_43	0.0615423		SV_46	SV_21	0.0704555		SV_328	SV_21	0.0770571
												SV_127	SV_98	0.0985637						SV_222	SV_43	0.0415433		SV_50	SV_21	0.0739875		SV_342	SV_21	0.0799444
												SV_249	SV_102	0.108263						SV_252	SV_43	0.0684115		SV_61	SV_21	0.0648691		SV_364	SV_21	0.0572448
												SV_110	SV_103	0.116545						SV_264	SV_43	0.0516514		SV_66	SV_21	0.0696501		SV_378	SV_21	0.0723587
												SV_135	SV_104	0.0752973						SV_300	SV_43	0.0648133		SV_68	SV_21	0.0625729		SV_389	SV_21	0.0191418
												SV_144	SV_104	0.07796						SV_312	SV_43	0.0486372		SV_74	SV_21	0.0682034		SV_396	SV_21	0.0478956
												SV_175	SV_104	0.102807						SV_392	SV_43	0.0512527		SV_84	SV_21	0.0752824		SV_400	SV_21	0.0720765
												SV_185	SV_104	0.0848599						SV_402	SV_43	0.075132		SV_142	SV_21	0.0680706		SV_414	SV_21	0.0630397
												SV_243	SV_104	0.103954						SV_403	SV_43	0.0611358		SV_148	SV_21	0.0581025		SV_433	SV_21	0.062128
												SV_366	SV_104	0.11912						SV_431	SV_43	0.0612416		SV_176	SV_21	0.0669739		SV_441	SV_21	0.0781295
												SV_127	SV_106	0.0934518						SV_560	SV_43	0.0694131		SV_196	SV_21	0.0688919		SV_460	SV_21	0.0669419
												SV_142	SV_106	0.0716909						SV_582	SV_43	0.0709632		SV_221	SV_21	0.0652231		SV_472	SV_21	0.0469432
												SV_304	SV_106	0.11628						SV_592	SV_43	0.0399893		SV_225	SV_21	0.0549053		SV_475	SV_21	0.0692276
												SV_156	SV_107	0.0838681						SV_647	SV_43	0.0606156		SV_280	SV_21	0.0520376		SV_503	SV_21	0.0405136
												SV_167	SV_107	0.104768						SV_658	SV_43	0.0584748		SV_310	SV_21	0.0752846		SV_532	SV_21	0.0447161
												SV_169	SV_107	0.0973094						SV_731	SV_43	0.0593822		SV_327	SV_21	0.078699		SV_543	SV_21	0.0618168
												SV_185	SV_107	0.118686						SV_959	SV_43	0.0731133		SV_337	SV_21	0.040376		SV_556	SV_21	0.0457404
												SV_191	SV_107	0.0666528						SV_1189	SV_43	0.0794161		SV_417	SV_21	0.0792486		SV_561	SV_21	0.0583821
												SV_207	SV_107	0.0537007						SV_51	SV_44	0.0415241		SV_448	SV_21	0.0452408		SV_590	SV_21	0.0584346
												SV_212	SV_107	0.112863						SV_67	SV_44	0.074379		SV_632	SV_21	0.0714366		SV_594	SV_21	0.0584192
												SV_231	SV_107	0.0781137						SV_99	SV_44	0.0746692		SV_646	SV_21	0.0639154		SV_609	SV_21	0.0532867
												SV_243	SV_107	0.103559						SV_120	SV_44	0.0789396		SV_981	SV_21	0.0722815		SV_625	SV_21	0.0408603
												SV_282	SV_107	0.108387						SV_197	SV_44	0.0754165		SV_985	SV_21	0.069233		SV_636	SV_21	0.0791188
												SV_438	SV_107	0.11732						SV_56	SV_45	0.0791951		SV_34	SV_22	0.048277		SV_640	SV_21	0.0605391
												SV_360	SV_108	0.11547						SV_59	SV_45	0.0731416		SV_48	SV_22	0.0615334		SV_683	SV_21	0.0540408
												SV_121	SV_109	0.110094						SV_244	SV_46	0.0779984		SV_49	SV_22	0.0583903		SV_708	SV_21	0.0351153
												SV_133	SV_109	0.0868038						SV_63	SV_49	0.0737331		SV_50	SV_22	0.0615986		SV_756	SV_21	0.0340219
												SV_137	SV_109	0.117115						SV_86	SV_49	0.0754747		SV_58	SV_22	0.065107		SV_789	SV_21	0.07717
												SV_164	SV_109	0.110207						SV_94	SV_49	0.0704558		SV_60	SV_22	0.0726392		SV_865	SV_21	0.0545623
												SV_197	SV_109	0.111127						SV_107	SV_49	0.0753879		SV_61	SV_22	0.0670542		SV_942	SV_21	0.0456734
												SV_223	SV_109	0.0892728						SV_110	SV_49	0.0639213		SV_65	SV_22	0.0592926		SV_1020	SV_21	0.0721284
												SV_240	SV_109	0.115701						SV_156	SV_49	0.0799833		SV_68	SV_22	0.0670183		SV_1056	SV_21	0.0719167
												SV_124	SV_110	0.0828093						SV_321	SV_49	0.0683092		SV_74	SV_22	0.0751714		SV_1088	SV_21	0.0610584
												SV_158	SV_110	0.10874						SV_370	SV_49	0.0692921		SV_76	SV_22	0.0600292		SV_1143	SV_21	0.0594919
												SV_169	SV_110	0.0882219						SV_494	SV_49	0.0664971		SV_88	SV_22	0.0659721		SV_1144	SV_21	0.0685468
												SV_248	SV_110	0.116159						SV_68	SV_50	0.0524747		SV_117	SV_22	0.0596714		SV_1291	SV_21	0.0738898
												SV_259	SV_112	0.11725						SV_92	SV_50	0.0740881		SV_137	SV_22	0.0565179		SV_1338	SV_21	0.0767393
												SV_142	SV_115	0.04662						SV_115	SV_50	0.0688303		SV_142	SV_22	0.0757698		SV_1544	SV_21	0.0600651
												SV_144	SV_115	0.106293						SV_131	SV_50	0.0790136		SV_154	SV_22	0.069603		SV_65	SV_22	0.0787991
												SV_158	SV_115	0.116434						SV_153	SV_50	0.0784344		SV_155	SV_22	0.0660664		SV_221	SV_22	0.069828
												SV_169	SV_115	0.0735509						SV_199	SV_50	0.072737		SV_159	SV_22	0.0757993		SV_343	SV_22	0.0590703
												SV_196	SV_115	0.0770448						SV_607	SV_50	0.0485159		SV_229	SV_22	0.0589078		SV_662	SV_22	0.0659674
												SV_212	SV_115	0.118711						SV_67	SV_51	0.0538721		SV_327	SV_22	0.0601918		SV_30	SV_23	0.0652979
												SV_225	SV_115	0.106759						SV_90	SV_51	0.0561056		SV_363	SV_22	0.0623272		SV_32	SV_23	0.0304606
												SV_231	SV_115	0.0671148						SV_92	SV_51	0.0602244		SV_368	SV_22	0.0675184		SV_42	SV_23	0.0545376
												SV_266	SV_115	0.113297						SV_99	SV_51	0.0455117		SV_405	SV_22	0.0778282		SV_45	SV_23	0.0438767
												SV_301	SV_115	0.113834						SV_104	SV_51	0.0694852		SV_461	SV_22	0.0695939		SV_46	SV_23	0.0432105
												SV_304	SV_115	0.0935628						SV_120	SV_51	0.0464728		SV_462	SV_22	0.0585829		SV_51	SV_23	0.0716863
												SV_307	SV_115	0.0811597						SV_129	SV_51	0.0499439		SV_628	SV_22	0.0740576		SV_53	SV_23	0.0506166
												SV_318	SV_115	0.10356						SV_156	SV_51	0.0746102		SV_691	SV_22	0.0759294		SV_56	SV_23	0.0746984
												SV_377	SV_115	0.10028						SV_161	SV_51	0.0723218		SV_28	SV_23	0.0491204		SV_57	SV_23	0.062182
												SV_159	SV_117	0.105775						SV_197	SV_51	0.0411524		SV_32	SV_23	0.0436743		SV_66	SV_23	0.031451
												SV_124	SV_118	0.0903849						SV_222	SV_51	0.0692894		SV_33	SV_23	0.0515909		SV_79	SV_23	0.0618904
												SV_185	SV_118	0.106654						SV_252	SV_51	0.0524842		SV_34	SV_23	0.0628921		SV_81	SV_23	0.0548927
												SV_186	SV_118	0.113879						SV_293	SV_51	0.0770891		SV_38	SV_23	0.0667337		SV_82	SV_23	0.0746683
												SV_187	SV_118	0.112286						SV_300	SV_51	0.0634532		SV_46	SV_23	0.0476302		SV_85	SV_23	0.0625175
												SV_242	SV_118	0.0846191						SV_302	SV_51	0.0775355		SV_57	SV_23	0.0713353		SV_86	SV_23	0.0644563
												SV_248	SV_118	0.0801313						SV_312	SV_51	0.0477497		SV_61	SV_23	0.0642802		SV_88	SV_23	0.0263624
												SV_301	SV_118	0.0848405						SV_402	SV_51	0.0631671		SV_66	SV_23	0.0494547		SV_95	SV_23	0.0600858
												SV_307	SV_118	0.11692						SV_403	SV_51	0.0564743		SV_67	SV_23	0.0667312		SV_101	SV_23	0.0622711
												SV_264	SV_120	0.0722633						SV_560	SV_51	0.066118		SV_68	SV_23	0.0507916		SV_102	SV_23	0.0729843
												SV_271	SV_120	0.0893406						SV_570	SV_51	0.0612589		SV_84	SV_23	0.0498755		SV_105	SV_23	0.0728955
												SV_133	SV_121	0.0991599						SV_600	SV_51	0.0677449		SV_104	SV_23	0.0775997		SV_110	SV_23	0.0739914
												SV_137	SV_121	0.117356						SV_607	SV_51	0.0730472		SV_139	SV_23	0.0753221		SV_113	SV_23	0.0664722
												SV_233	SV_121	0.112915						SV_1189	SV_51	0.075313		SV_142	SV_23	0.0783223		SV_114	SV_23	0.0488578
												SV_128	SV_124	0.102017						SV_57	SV_52	0.072717		SV_148	SV_23	0.0277045		SV_116	SV_23	0.0725433
												SV_144	SV_124	0.0613837						SV_63	SV_52	0.0480927		SV_171	SV_23	0.0631408		SV_128	SV_23	0.021887
												SV_158	SV_124	0.0948258						SV_64	SV_52	0.0512486		SV_176	SV_23	0.0526131		SV_142	SV_23	0.0623794
												SV_169	SV_124	0.0698098						SV_70	SV_52	0.0583762		SV_196	SV_23	0.0520661		SV_154	SV_23	0.0719498
												SV_185	SV_124	0.110817						SV_72	SV_52	0.0560753		SV_198	SV_23	0.0733951		SV_155	SV_23	0.0511103
												SV_186	SV_124	0.0702097						SV_75	SV_52	0.0547915		SV_224	SV_23	0.076897		SV_158	SV_23	0.0792224
												SV_231	SV_124	0.0848311						SV_88	SV_52	0.045014		SV_248	SV_23	0.0680881		SV_164	SV_23	0.0486208
												SV_248	SV_124	0.0241786						SV_110	SV_52	0.0673854		SV_268	SV_23	0.0742676		SV_170	SV_23	0.039657
												SV_282	SV_124	0.111263						SV_118	SV_52	0.064037		SV_273	SV_23	0.0735484		SV_177	SV_23	0.0448811
												SV_301	SV_124	0.0729402						SV_132	SV_52	0.0380556		SV_280	SV_23	0.0610483		SV_186	SV_23	0.0298424
												SV_307	SV_124	0.0949924						SV_136	SV_52	0.0671243		SV_284	SV_23	0.0645426		SV_188	SV_23	0.042096
												SV_342	SV_124	0.0699231						SV_143	SV_52	0.0497043		SV_290	SV_23	0.0577571		SV_189	SV_23	0.0274203
												SV_181	SV_126	0.108071						SV_150	SV_52	0.0569405		SV_327	SV_23	0.0717022		SV_190	SV_23	0.0578952
												SV_142	SV_127	0.0984926						SV_156	SV_52	0.0747217		SV_337	SV_23	0.0453682		SV_196	SV_23	0.0638566
												SV_212	SV_127	0.104426						SV_168	SV_52	0.0702477		SV_342	SV_23	0.0662444		SV_207	SV_23	0.0676224
												SV_248	SV_128	0.0838564						SV_169	SV_52	0.0455678		SV_363	SV_23	0.0751189		SV_221	SV_23	0.0683521
												SV_276	SV_128	0.0452804						SV_174	SV_52	0.0782392		SV_448	SV_23	0.046016		SV_235	SV_23	0.053709
												SV_180	SV_129	0.0852402						SV_199	SV_52	0.0393204		SV_457	SV_23	0.0668953		SV_237	SV_23	0.0717547
												SV_524	SV_130	0.112483						SV_217	SV_52	0.059347		SV_458	SV_23	0.0727821		SV_243	SV_23	0.0578729
												SV_137	SV_133	0.104597						SV_274	SV_52	0.0398957		SV_502	SV_23	0.0780598		SV_251	SV_23	0.0649402
												SV_149	SV_133	0.0919104						SV_300	SV_52	0.0589758		SV_513	SV_23	0.0653926		SV_253	SV_23	0.0275063
												SV_164	SV_133	0.116982						SV_316	SV_52	0.0719564		SV_556	SV_23	0.0741773		SV_254	SV_23	0.0793485
												SV_197	SV_133	0.110265						SV_341	SV_52	0.0756498		SV_628	SV_23	0.0716309		SV_265	SV_23	0.0408666
												SV_216	SV_133	0.112076						SV_392	SV_52	0.0566987		SV_632	SV_23	0.057068		SV_285	SV_23	0.0434213
												SV_223	SV_133	0.112703						SV_440	SV_52	0.0470231		SV_640	SV_23	0.0658751		SV_295	SV_23	0.0609718
												SV_233	SV_133	0.104357						SV_493	SV_52	0.0642885		SV_774	SV_23	0.0606394		SV_305	SV_23	0.0327015
												SV_240	SV_133	0.103227						SV_557	SV_52	0.0683404		SV_981	SV_23	0.0704776		SV_346	SV_23	0.0591735
												SV_149	SV_137	0.114488						SV_560	SV_52	0.0717931		SV_985	SV_23	0.0779246		SV_378	SV_23	0.0770909
												SV_197	SV_137	0.106875						SV_592	SV_52	0.03904		SV_157	SV_24	0.0502864		SV_389	SV_23	0.0265023
												SV_216	SV_137	0.104909						SV_658	SV_52	0.0700592		SV_159	SV_24	0.0724692		SV_396	SV_23	0.054823
												SV_223	SV_137	0.110216						SV_731	SV_52	0.0682285		SV_301	SV_24	0.0657495		SV_404	SV_23	0.0685184
												SV_240	SV_137	0.106624						SV_959	SV_52	0.0774007		SV_599	SV_24	0.0785017		SV_441	SV_23	0.0656698
												SV_146	SV_138	0.110238						SV_1138	SV_52	0.0796234		SV_34	SV_25	0.074842		SV_472	SV_23	0.0472513
												SV_325	SV_138	0.107984						SV_1348	SV_52	0.0763864		SV_487	SV_26	0.0689726		SV_503	SV_23	0.0422301
												SV_169	SV_142	0.107209						SV_1746	SV_52	0.0642276		SV_38	SV_28	0.0727237		SV_532	SV_23	0.0300324
												SV_196	SV_142	0.0605182						SV_65	SV_54	0.0733463		SV_46	SV_28	0.0312347		SV_534	SV_23	0.0609946
												SV_225	SV_142	0.069107						SV_77	SV_54	0.0768242		SV_49	SV_28	0.0661784		SV_556	SV_23	0.074422
												SV_304	SV_142	0.100939						SV_93	SV_54	0.0629702		SV_61	SV_28	0.0623461		SV_558	SV_23	0.0794633
												SV_350	SV_142	0.119825						SV_107	SV_54	0.0738316		SV_68	SV_28	0.0617433		SV_561	SV_23	0.058029
												SV_377	SV_142	0.0962391						SV_132	SV_54	0.0741438		SV_84	SV_28	0.0579927		SV_590	SV_23	0.0432756
												SV_165	SV_143	0.110122						SV_156	SV_54	0.0772064		SV_104	SV_28	0.078567		SV_594	SV_23	0.0428895
												SV_169	SV_144	0.108582						SV_158	SV_54	0.0739126		SV_142	SV_28	0.062973		SV_598	SV_23	0.0645422
												SV_185	SV_144	0.0553553						SV_274	SV_54	0.076057		SV_148	SV_28	0.0656759		SV_605	SV_23	0.0559848
												SV_186	SV_144	0.0728896						SV_797	SV_54	0.0727547		SV_176	SV_28	0.073028		SV_609	SV_23	0.0576285
												SV_207	SV_144	0.111137						SV_89	SV_55	0.0774589		SV_189	SV_28	0.055947		SV_625	SV_23	0.0564324
												SV_231	SV_144	0.070769						SV_94	SV_55	0.0432643		SV_196	SV_28	0.0639076		SV_636	SV_23	0.0584572
												SV_243	SV_144	0.0858266						SV_104	SV_55	0.0732965		SV_233	SV_28	0.0625949		SV_640	SV_23	0.054344
												SV_248	SV_144	0.0756881						SV_130	SV_55	0.0774295		SV_273	SV_28	0.0552322		SV_649	SV_23	0.0669998
												SV_266	SV_144	0.105586						SV_175	SV_55	0.0550645		SV_280	SV_28	0.0716308		SV_683	SV_23	0.0728167
												SV_282	SV_144	0.111756						SV_238	SV_55	0.0661702		SV_290	SV_28	0.0521382		SV_708	SV_23	0.050856
												SV_342	SV_144	0.11427						SV_286	SV_55	0.0659374		SV_310	SV_28	0.0567856		SV_724	SV_23	0.0723322
												SV_325	SV_146	0.0900852						SV_302	SV_55	0.0601211		SV_319	SV_28	0.0719746		SV_756	SV_23	0.0418854
												SV_191	SV_148	0.10882						SV_494	SV_55	0.0662517		SV_337	SV_28	0.0556418		SV_942	SV_23	0.047253
												SV_231	SV_148	0.113796						SV_567	SV_55	0.0785559		SV_339	SV_28	0.0746964		SV_946	SV_23	0.0788158
												SV_197	SV_149	0.114456						SV_59	SV_56	0.0533151		SV_361	SV_28	0.063325		SV_1088	SV_23	0.0680198
												SV_216	SV_149	0.115687						SV_211	SV_56	0.070429		SV_432	SV_28	0.0687611		SV_1143	SV_23	0.0375022
												SV_233	SV_149	0.119277						SV_63	SV_57	0.0586754		SV_448	SV_28	0.0396608		SV_1338	SV_23	0.0626324
												SV_240	SV_149	0.106444						SV_70	SV_57	0.0592121		SV_457	SV_28	0.0581111		SV_1544	SV_23	0.0490624
												SV_433	SV_154	0.0992473						SV_72	SV_57	0.0683715		SV_458	SV_28	0.0737664		SV_37	SV_25	0.0783531
												SV_453	SV_154	0.0940644						SV_75	SV_57	0.0681876		SV_502	SV_28	0.0567199		SV_38	SV_25	0.064227
												SV_191	SV_156	0.119094						SV_88	SV_57	0.0737012		SV_632	SV_28	0.0519007		SV_133	SV_25	0.0670277
												SV_212	SV_156	0.0883017						SV_118	SV_57	0.0568273		SV_640	SV_28	0.0686233		SV_246	SV_25	0.0797464
												SV_169	SV_158	0.0735968						SV_136	SV_57	0.0583064		SV_646	SV_28	0.0504106		SV_269	SV_25	0.0761134
												SV_178	SV_158	0.0434062						SV_143	SV_57	0.0571746		SV_774	SV_28	0.0637143		SV_41	SV_26	0.0477466
												SV_301	SV_158	0.113598						SV_150	SV_57	0.0767561		SV_981	SV_28	0.0707024		SV_43	SV_26	0.0745769
												SV_307	SV_158	0.0703053						SV_160	SV_57	0.0768607		SV_985	SV_28	0.070814		SV_54	SV_26	0.0792423
												SV_169	SV_167	0.0744525						SV_161	SV_57	0.0753724		SV_36	SV_29	0.0679342		SV_60	SV_26	0.0749303
												SV_207	SV_167	0.105562						SV_199	SV_57	0.062639		SV_49	SV_29	0.0783768		SV_81	SV_26	0.0778078
												SV_231	SV_167	0.115566						SV_222	SV_57	0.0760385		SV_61	SV_29	0.0585468		SV_82	SV_26	0.0469886
												SV_266	SV_167	0.111785						SV_425	SV_57	0.0502401		SV_68	SV_29	0.0630904		SV_113	SV_26	0.0476168
												SV_207	SV_169	0.108584						SV_431	SV_57	0.0579826		SV_88	SV_29	0.0702195		SV_188	SV_26	0.0550509
												SV_231	SV_169	0.052948						SV_440	SV_57	0.0444365		SV_104	SV_29	0.072248		SV_195	SV_26	0.0595858
												SV_248	SV_169	0.117008						SV_511	SV_57	0.0539592		SV_140	SV_29	0.0403675		SV_229	SV_26	0.0661363
												SV_266	SV_169	0.0676721						SV_592	SV_57	0.0712986		SV_155	SV_29	0.0646206		SV_295	SV_26	0.055351
												SV_282	SV_169	0.0641047						SV_647	SV_57	0.0688165		SV_157	SV_29	0.0680437		SV_532	SV_26	0.0713805
												SV_301	SV_169	0.109519						SV_658	SV_57	0.0654685		SV_159	SV_29	0.0521891		SV_30	SV_28	0.0781738
												SV_307	SV_169	0.0617392						SV_731	SV_57	0.0541265		SV_175	SV_29	0.0777239		SV_35	SV_28	0.0693012
												SV_365	SV_177	0.0989081						SV_68	SV_58	0.0685506		SV_189	SV_29	0.0413832		SV_37	SV_28	0.0613384
												SV_307	SV_178	0.115424						SV_218	SV_58	0.0615133		SV_258	SV_29	0.0704372		SV_41	SV_28	0.0639913
												SV_242	SV_180	0.0653936						SV_223	SV_58	0.0782226		SV_268	SV_29	0.0662757		SV_43	SV_28	0.022447
												SV_227	SV_182	0.0959306						SV_156	SV_59	0.0781642		SV_276	SV_29	0.043804		SV_54	SV_28	0.0281862
												SV_558	SV_182	0.103295						SV_158	SV_59	0.0635174		SV_297	SV_29	0.0708757		SV_56	SV_28	0.0648814
												SV_186	SV_185	0.0846343						SV_188	SV_59	0.0778181		SV_301	SV_29	0.0646442		SV_60	SV_28	0.0317841
												SV_187	SV_185	0.0993225						SV_197	SV_59	0.0639207		SV_303	SV_29	0.0581349		SV_70	SV_28	0.0790659
												SV_207	SV_185	0.101302						SV_222	SV_59	0.0683147		SV_319	SV_29	0.0745745		SV_71	SV_28	0.079747
												SV_231	SV_185	0.119492						SV_403	SV_59	0.0725643		SV_333	SV_29	0.0505464		SV_72	SV_28	0.0725423
												SV_243	SV_185	0.116186						SV_431	SV_59	0.0777553		SV_361	SV_29	0.0621225		SV_82	SV_28	0.0684681
												SV_248	SV_185	0.0982465						SV_509	SV_59	0.0678987		SV_363	SV_29	0.0761222		SV_93	SV_28	0.0721506
												SV_305	SV_185	0.0831339						SV_63	SV_60	0.0738872		SV_368	SV_29	0.0713146		SV_101	SV_28	0.0666782
												SV_187	SV_186	0.0906788						SV_77	SV_60	0.0769087		SV_461	SV_29	0.0443332		SV_110	SV_28	0.030722
												SV_192	SV_186	0.10362						SV_156	SV_60	0.0669352		SV_617	SV_29	0.0771789		SV_113	SV_28	0.0477053
												SV_248	SV_186	0.0682025						SV_188	SV_60	0.0614379		SV_632	SV_29	0.0688405		SV_124	SV_28	0.0731202
												SV_342	SV_186	0.107165						SV_197	SV_60	0.0758636		SV_646	SV_29	0.0573218		SV_132	SV_28	0.0648555
												SV_248	SV_187	0.0956958						SV_321	SV_60	0.0661372		SV_818	SV_29	0.0651204		SV_135	SV_28	0.0645988
												SV_301	SV_187	0.102092						SV_684	SV_62	0.0746679		SV_33	SV_30	0.0763383		SV_140	SV_28	0.0715652
												SV_231	SV_191	0.115724						SV_64	SV_63	0.0274433		SV_34	SV_30	0.0728999		SV_141	SV_28	0.0447941
												SV_318	SV_191	0.119898						SV_70	SV_63	0.0377089		SV_36	SV_30	0.0667371		SV_229	SV_28	0.0587102
												SV_250	SV_193	0.108138						SV_72	SV_63	0.0565888		SV_54	SV_30	0.0775512		SV_234	SV_28	0.0565341
												SV_274	SV_193	0.0825149						SV_75	SV_63	0.0394435		SV_61	SV_30	0.0738132		SV_238	SV_28	0.0747826
												SV_296	SV_193	0.103326						SV_77	SV_63	0.0739857		SV_85	SV_30	0.0717218		SV_239	SV_28	0.064932
												SV_216	SV_197	0.107712						SV_86	SV_63	0.0677823		SV_88	SV_30	0.0681433		SV_249	SV_28	0.061699
												SV_223	SV_197	0.113571						SV_88	SV_63	0.045271		SV_139	SV_30	0.0636615		SV_288	SV_28	0.0560634
												SV_233	SV_197	0.102698						SV_93	SV_63	0.078001		SV_196	SV_30	0.0797291		SV_340	SV_28	0.043915
												SV_231	SV_207	0.0905384						SV_94	SV_63	0.0434419		SV_327	SV_30	0.0761862		SV_343	SV_28	0.0793486
												SV_231	SV_212	0.112396						SV_104	SV_63	0.0542024		SV_363	SV_30	0.0772379		SV_404	SV_28	0.076264
												SV_366	SV_212	0.0990482						SV_110	SV_63	0.039792		SV_33	SV_32	0.074554		SV_527	SV_28	0.0518978
												SV_223	SV_216	0.11039						SV_118	SV_63	0.0575729		SV_34	SV_32	0.0733431		SV_694	SV_28	0.0649853
												SV_240	SV_223	0.119594						SV_129	SV_63	0.0650922		SV_46	SV_32	0.0646061		SV_33	SV_29	0.0363029
												SV_377	SV_225	0.104674						SV_132	SV_63	0.0451549		SV_66	SV_32	0.0745108		SV_40	SV_29	0.0315576
												SV_558	SV_227	0.112182						SV_136	SV_63	0.0241991		SV_196	SV_32	0.0636061		SV_51	SV_29	0.0407322
												SV_248	SV_231	0.110012						SV_143	SV_63	0.019425		SV_327	SV_32	0.0713561		SV_57	SV_29	0.0758103
												SV_266	SV_231	0.077656						SV_150	SV_63	0.0265445		SV_337	SV_32	0.0707923		SV_81	SV_29	0.0716486
												SV_282	SV_231	0.107169						SV_156	SV_63	0.0353945		SV_448	SV_32	0.0669012		SV_84	SV_29	0.0755146
												SV_301	SV_231	0.093336						SV_161	SV_63	0.062736		SV_36	SV_33	0.069184		SV_86	SV_29	0.0492085
												SV_307	SV_231	0.0665371						SV_168	SV_63	0.0519324		SV_38	SV_33	0.0736782		SV_90	SV_29	0.0533566
												SV_318	SV_231	0.108546						SV_169	SV_63	0.0748875		SV_61	SV_33	0.0641781		SV_105	SV_29	0.0577658
												SV_244	SV_232	0.0976245						SV_174	SV_63	0.0744124		SV_68	SV_33	0.0521466		SV_114	SV_29	0.0739405
												SV_301	SV_248	0.0780195						SV_188	SV_63	0.0583424		SV_84	SV_33	0.075427		SV_116	SV_29	0.0685732
												SV_342	SV_248	0.0829875						SV_197	SV_63	0.0531228		SV_88	SV_33	0.0474992		SV_154	SV_29	0.0629583
												SV_274	SV_250	0.089668						SV_199	SV_63	0.0616547		SV_108	SV_33	0.069119		SV_157	SV_29	0.055977
												SV_468	SV_255	0.108688						SV_212	SV_63	0.064004		SV_133	SV_33	0.0538934		SV_182	SV_29	0.0578727
												SV_271	SV_264	0.0786959						SV_217	SV_63	0.0560847		SV_139	SV_33	0.0516823		SV_258	SV_29	0.0669992
												SV_282	SV_266	0.0958642						SV_222	SV_63	0.0569036		SV_148	SV_33	0.0745613		SV_282	SV_29	0.0766142
												SV_347	SV_268	0.0790763						SV_252	SV_63	0.0673772		SV_196	SV_33	0.0711892		SV_345	SV_29	0.0686069
												SV_296	SV_274	0.111916						SV_264	SV_63	0.0511684		SV_271	SV_33	0.0722881		SV_414	SV_29	0.0732319
												SV_311	SV_285	0.111553						SV_274	SV_63	0.0729404		SV_284	SV_33	0.0564649		SV_441	SV_29	0.0619862
												SV_349	SV_285	0.104769						SV_300	SV_63	0.0500162		SV_319	SV_33	0.0703907		SV_470	SV_29	0.0595388
												SV_307	SV_301	0.0615179						SV_312	SV_63	0.0296095		SV_513	SV_33	0.0788437		SV_598	SV_29	0.0717391
												SV_438	SV_301	0.117016						SV_321	SV_63	0.0585164		SV_43	SV_34	0.0770841		SV_615	SV_29	0.0439238
												SV_480	SV_310	0.115388						SV_341	SV_63	0.0742653		SV_46	SV_34	0.07044		SV_625	SV_29	0.0754065
												SV_349	SV_311	0.106287						SV_385	SV_63	0.0646562		SV_49	SV_34	0.064571		SV_742	SV_29	0.0661363
												SV_487	SV_335	0.104452						SV_392	SV_63	0.0549037		SV_61	SV_34	0.0615517		SV_923	SV_29	0.0775254
												SV_375	SV_359	0.117987						SV_403	SV_63	0.0726333		SV_65	SV_34	0.0781276		SV_32	SV_30	0.0622543
												SV_453	SV_433	0.091523						SV_431	SV_63	0.0759127		SV_68	SV_34	0.0670485		SV_42	SV_30	0.0498048
												SV_677	SV_552	0.119239						SV_440	SV_63	0.0400275		SV_84	SV_34	0.0623813		SV_43	SV_30	0.0702064
																				SV_494	SV_63	0.0596118		SV_112	SV_34	0.0783995		SV_45	SV_30	0.0694758
																				SV_511	SV_63	0.0688595		SV_137	SV_34	0.074706		SV_60	SV_30	0.0534943
																				SV_557	SV_63	0.0581652		SV_196	SV_34	0.0673627		SV_66	SV_30	0.0792672
																				SV_560	SV_63	0.0523002		SV_198	SV_34	0.0749447		SV_82	SV_30	0.0745387
																				SV_581	SV_63	0.048201		SV_229	SV_34	0.0732468		SV_85	SV_30	0.0649593
																				SV_592	SV_63	0.0411546		SV_310	SV_34	0.0746239		SV_88	SV_30	0.0663967
																				SV_647	SV_63	0.0312696		SV_327	SV_34	0.0423846		SV_101	SV_30	0.0679488
																				SV_658	SV_63	0.0616157		SV_337	SV_34	0.0760107		SV_110	SV_30	0.0706381
																				SV_731	SV_63	0.035315		SV_361	SV_34	0.0774846		SV_113	SV_30	0.0631486
																				SV_959	SV_63	0.0678964		SV_363	SV_34	0.0680021		SV_114	SV_30	0.0763459
																				SV_1189	SV_63	0.0755277		SV_628	SV_34	0.0629527		SV_127	SV_30	0.0425007
																				SV_70	SV_64	0.0610207		SV_691	SV_34	0.0712366		SV_128	SV_30	0.0581123
																				SV_72	SV_64	0.0422796		SV_39	SV_36	0.0480974		SV_134	SV_30	0.0564196
																				SV_75	SV_64	0.0760195		SV_61	SV_36	0.0662188		SV_142	SV_30	0.0659181
																				SV_88	SV_64	0.046464		SV_88	SV_36	0.0391167		SV_155	SV_30	0.0687876
																				SV_94	SV_64	0.0628032		SV_96	SV_36	0.0662143		SV_171	SV_30	0.0769933
																				SV_110	SV_64	0.0618801		SV_133	SV_36	0.0706884		SV_177	SV_30	0.0749865
																				SV_132	SV_64	0.0736753		SV_139	SV_36	0.0727389		SV_186	SV_30	0.0741336
																				SV_136	SV_64	0.035681		SV_140	SV_36	0.0654024		SV_189	SV_30	0.0722589
																				SV_143	SV_64	0.0393901		SV_175	SV_36	0.0786222		SV_190	SV_30	0.069348
																				SV_146	SV_64	0.0589236		SV_319	SV_36	0.0729923		SV_195	SV_30	0.0705438
																				SV_150	SV_64	0.0230662		SV_361	SV_36	0.076692		SV_221	SV_30	0.0490641
																				SV_156	SV_64	0.0797642		SV_461	SV_36	0.0640442		SV_239	SV_30	0.0591284
																				SV_199	SV_64	0.0790866		SV_61	SV_38	0.0770729		SV_243	SV_30	0.0514328
																				SV_212	SV_64	0.0585173		SV_68	SV_38	0.063225		SV_268	SV_30	0.0778354
																				SV_217	SV_64	0.0388597		SV_194	SV_38	0.0733682		SV_275	SV_30	0.0751379
																				SV_264	SV_64	0.0762433		SV_248	SV_38	0.0790162		SV_285	SV_30	0.0590863
																				SV_312	SV_64	0.0624516		SV_280	SV_38	0.0507958		SV_295	SV_30	0.0689228
																				SV_440	SV_64	0.0576454		SV_319	SV_38	0.0644558		SV_305	SV_30	0.0609837
																				SV_471	SV_64	0.0766318		SV_448	SV_38	0.0535718		SV_343	SV_30	0.0645786
																				SV_478	SV_64	0.070802		SV_513	SV_38	0.0697352		SV_389	SV_30	0.077781
																				SV_494	SV_64	0.0701366		SV_564	SV_38	0.0797853		SV_558	SV_30	0.0506143
																				SV_511	SV_64	0.0673422		SV_714	SV_38	0.0773878		SV_594	SV_30	0.0659204
																				SV_557	SV_64	0.0360028		SV_981	SV_38	0.0687114		SV_609	SV_30	0.0797236
																				SV_560	SV_64	0.0736458		SV_985	SV_38	0.0626697		SV_662	SV_30	0.0775736
																				SV_581	SV_64	0.0754902		SV_61	SV_39	0.0748889		SV_724	SV_30	0.0597858
																				SV_592	SV_64	0.0350711		SV_78	SV_39	0.0711566		SV_756	SV_30	0.072061
																				SV_647	SV_64	0.0581512		SV_88	SV_39	0.0467973		SV_60	SV_31	0.072558
																				SV_658	SV_64	0.0628467		SV_96	SV_39	0.0730303		SV_42	SV_32	0.0455798
																				SV_731	SV_64	0.0432023		SV_140	SV_39	0.0569736		SV_45	SV_32	0.0552972
																				SV_959	SV_64	0.0641203		SV_266	SV_39	0.0565044		SV_46	SV_32	0.0282201
																				SV_75	SV_67	0.0763211		SV_319	SV_39	0.0759759		SV_53	SV_32	0.0478685
																				SV_90	SV_67	0.074165		SV_461	SV_39	0.0599918		SV_57	SV_32	0.077994
																				SV_92	SV_67	0.0354583		SV_617	SV_39	0.0725024		SV_66	SV_32	0.0457182
																				SV_103	SV_67	0.0775353		SV_86	SV_40	0.0606171		SV_85	SV_32	0.0564694
																				SV_118	SV_67	0.0781181		SV_111	SV_41	0.0757399		SV_88	SV_32	0.0343188
																				SV_129	SV_67	0.0749468		SV_257	SV_45	0.074015		SV_95	SV_32	0.0781618
																				SV_153	SV_67	0.0728132		SV_262	SV_45	0.0697686		SV_105	SV_32	0.0752633
																				SV_160	SV_67	0.068618		SV_49	SV_46	0.079934		SV_114	SV_32	0.0518156
																				SV_161	SV_67	0.0781566		SV_61	SV_46	0.0681566		SV_128	SV_32	0.0339265
																				SV_197	SV_67	0.0727326		SV_68	SV_46	0.0776958		SV_142	SV_32	0.0499887
																				SV_222	SV_67	0.046144		SV_84	SV_46	0.0643113		SV_155	SV_32	0.0552737
																				SV_312	SV_67	0.0702649		SV_148	SV_46	0.0734124		SV_164	SV_32	0.0307578
																				SV_402	SV_67	0.070171		SV_176	SV_46	0.0771648		SV_167	SV_32	0.0500085
																				SV_403	SV_67	0.0497876		SV_196	SV_46	0.0604329		SV_170	SV_32	0.0583275
																				SV_431	SV_67	0.0585928		SV_280	SV_46	0.074858		SV_177	SV_32	0.0416053
																				SV_575	SV_67	0.0744904		SV_290	SV_46	0.0659131		SV_186	SV_32	0.0410686
																				SV_607	SV_67	0.0717266		SV_310	SV_46	0.0740386		SV_189	SV_32	0.0142896
																				SV_860	SV_67	0.076431		SV_337	SV_46	0.056734		SV_190	SV_32	0.0785449
																				SV_1097	SV_67	0.0748923		SV_361	SV_46	0.073679		SV_196	SV_32	0.0357786
																				SV_115	SV_68	0.0747694		SV_414	SV_46	0.0773489		SV_221	SV_32	0.0520818
																				SV_153	SV_68	0.0528159		SV_448	SV_46	0.0469458		SV_232	SV_32	0.0572761
																				SV_607	SV_68	0.0654795		SV_457	SV_46	0.0676092		SV_235	SV_32	0.0274604
																				SV_75	SV_70	0.0749739		SV_458	SV_46	0.0688083		SV_237	SV_32	0.0627313
																				SV_86	SV_70	0.0677437		SV_646	SV_46	0.0748446		SV_243	SV_32	0.049162
																				SV_94	SV_70	0.0419717		SV_774	SV_46	0.0779284		SV_251	SV_32	0.0449067
																				SV_104	SV_70	0.0785612		SV_890	SV_46	0.0726723		SV_253	SV_32	0.0419738
																				SV_110	SV_70	0.054074		SV_1094	SV_46	0.0708078		SV_254	SV_32	0.0479212
																				SV_132	SV_70	0.0666612		SV_60	SV_48	0.0503544		SV_268	SV_32	0.0782148
																				SV_136	SV_70	0.0682324		SV_198	SV_48	0.0631828		SV_285	SV_32	0.0517662
																				SV_138	SV_70	0.0710339		SV_368	SV_48	0.0766224		SV_293	SV_32	0.066681
																				SV_143	SV_70	0.0559252		SV_58	SV_49	0.066294		SV_305	SV_32	0.0344297
																				SV_150	SV_70	0.0687774		SV_61	SV_49	0.074382		SV_315	SV_32	0.0661074
																				SV_156	SV_70	0.0326456		SV_65	SV_49	0.0741214		SV_318	SV_32	0.0585881
																				SV_161	SV_70	0.044091		SV_68	SV_49	0.048753		SV_342	SV_32	0.0741789
																				SV_188	SV_70	0.0799486		SV_78	SV_49	0.0633464		SV_343	SV_32	0.0742651
																				SV_264	SV_70	0.0631181		SV_84	SV_49	0.0543188		SV_346	SV_32	0.0659328
																				SV_274	SV_70	0.073511		SV_104	SV_49	0.0662117		SV_378	SV_32	0.0453031
																				SV_300	SV_70	0.0658112		SV_112	SV_49	0.0548999		SV_389	SV_32	0.0321642
																				SV_302	SV_70	0.0737741		SV_116	SV_49	0.0643769		SV_396	SV_32	0.0693602
																				SV_312	SV_70	0.0612724		SV_142	SV_49	0.040523		SV_433	SV_32	0.0649651
																				SV_316	SV_70	0.068848		SV_155	SV_49	0.0782362		SV_472	SV_32	0.033075
																				SV_385	SV_70	0.0437983		SV_159	SV_49	0.0465304		SV_475	SV_32	0.0551797
																				SV_440	SV_70	0.0319597		SV_176	SV_49	0.0792953		SV_503	SV_32	0.0350537
																				SV_511	SV_70	0.0668052		SV_188	SV_49	0.0648311		SV_522	SV_32	0.0661946
																				SV_531	SV_70	0.0714629		SV_198	SV_49	0.0719893		SV_532	SV_32	0.0679941
																				SV_557	SV_70	0.0777749		SV_229	SV_49	0.0613928		SV_543	SV_32	0.0775299
																				SV_592	SV_70	0.0580392		SV_301	SV_49	0.0671968		SV_556	SV_32	0.0613954
																				SV_647	SV_70	0.0377994		SV_310	SV_49	0.0691016		SV_561	SV_32	0.0632199
																				SV_731	SV_70	0.0546513		SV_342	SV_49	0.0672403		SV_590	SV_32	0.0527591
																				SV_1383	SV_70	0.0792449		SV_361	SV_49	0.0614519		SV_594	SV_32	0.0466484
																				SV_581	SV_71	0.0724664		SV_368	SV_49	0.0735284		SV_609	SV_32	0.0596368
																				SV_75	SV_72	0.0771969		SV_397	SV_49	0.0794402		SV_625	SV_32	0.073773
																				SV_88	SV_72	0.0356662		SV_448	SV_49	0.0717075		SV_640	SV_32	0.0597573
																				SV_118	SV_72	0.0443706		SV_628	SV_49	0.0686397		SV_649	SV_32	0.0546763
																				SV_136	SV_72	0.0311074		SV_646	SV_49	0.074377		SV_677	SV_32	0.070069
																				SV_143	SV_72	0.0530568		SV_985	SV_49	0.0758542		SV_683	SV_32	0.0633918
																				SV_150	SV_72	0.0372917		SV_58	SV_50	0.0619287		SV_708	SV_32	0.0275998
																				SV_168	SV_72	0.0674044		SV_61	SV_50	0.0625021		SV_756	SV_32	0.0255595
																				SV_169	SV_72	0.0607131		SV_68	SV_50	0.0663435		SV_789	SV_32	0.075863
																				SV_172	SV_72	0.0741938		SV_74	SV_50	0.0702203		SV_942	SV_32	0.0534124
																				SV_199	SV_72	0.0498116		SV_88	SV_50	0.077495		SV_946	SV_32	0.0653544
																				SV_212	SV_72	0.0565876		SV_139	SV_50	0.0742055		SV_1036	SV_32	0.0724609
																				SV_217	SV_72	0.0423951		SV_221	SV_50	0.0777162		SV_1143	SV_32	0.0746435
																				SV_222	SV_72	0.0602194		SV_225	SV_50	0.0772937		SV_1144	SV_32	0.0681972
																				SV_230	SV_72	0.0513742		SV_271	SV_50	0.0793701		SV_1193	SV_32	0.0783718
																				SV_264	SV_72	0.0794799		SV_310	SV_50	0.0797524		SV_1544	SV_32	0.062088
																				SV_312	SV_72	0.0750883		SV_319	SV_50	0.0648654		SV_40	SV_33	0.0609344
																				SV_511	SV_72	0.0569486		SV_272	SV_54	0.0682138		SV_51	SV_33	0.0608655
																				SV_557	SV_72	0.069858		SV_67	SV_57	0.0607401		SV_61	SV_33	0.0607951
																				SV_560	SV_72	0.0712348		SV_84	SV_57	0.0599931		SV_97	SV_33	0.0492891
																				SV_592	SV_72	0.0316374		SV_104	SV_57	0.0742699		SV_105	SV_33	0.0795129
																				SV_658	SV_72	0.0395846		SV_105	SV_57	0.0738847		SV_157	SV_33	0.0689531
																				SV_731	SV_72	0.0649069		SV_148	SV_57	0.0541813		SV_242	SV_33	0.073697
																				SV_959	SV_72	0.0662156		SV_176	SV_57	0.0587698		SV_245	SV_33	0.0700351
																				SV_88	SV_75	0.0494377		SV_198	SV_57	0.0788978		SV_258	SV_33	0.0616128
																				SV_92	SV_75	0.0548302		SV_273	SV_57	0.0680949		SV_282	SV_33	0.038246
																				SV_104	SV_75	0.0735834		SV_284	SV_57	0.0699556		SV_345	SV_33	0.0737336
																				SV_118	SV_75	0.0356731		SV_301	SV_57	0.0516252		SV_414	SV_33	0.0682459
																				SV_129	SV_75	0.0592754		SV_342	SV_57	0.0447707		SV_470	SV_33	0.0784768
																				SV_132	SV_75	0.0480323		SV_396	SV_57	0.0753124		SV_615	SV_33	0.0747838
																				SV_136	SV_75	0.0392936		SV_628	SV_57	0.0650212		SV_700	SV_33	0.0616257
																				SV_143	SV_75	0.0285284		SV_911	SV_57	0.0795146		SV_50	SV_34	0.0661229
																				SV_150	SV_75	0.0558479		SV_117	SV_58	0.0650306		SV_57	SV_34	0.0664949
																				SV_156	SV_75	0.0579024		SV_133	SV_58	0.0767658		SV_73	SV_34	0.0784911
																				SV_158	SV_75	0.0779489		SV_142	SV_58	0.0597898		SV_79	SV_34	0.0755928
																				SV_161	SV_75	0.0672622		SV_319	SV_58	0.0747796		SV_84	SV_34	0.0370928
																				SV_168	SV_75	0.056129		SV_68	SV_61	0.0497029		SV_90	SV_34	0.0579212
																				SV_188	SV_75	0.0633661		SV_78	SV_61	0.0526205		SV_154	SV_34	0.0727137
																				SV_197	SV_75	0.0738833		SV_84	SV_61	0.072613		SV_292	SV_34	0.0761695
																				SV_199	SV_75	0.0576976		SV_88	SV_61	0.0493558		SV_310	SV_34	0.0520211
																				SV_214	SV_75	0.0781818		SV_112	SV_61	0.0622057		SV_595	SV_34	0.0695506
																				SV_217	SV_75	0.077683		SV_137	SV_61	0.0767397		SV_605	SV_34	0.0753817
																				SV_222	SV_75	0.0554245		SV_139	SV_61	0.0491748		SV_37	SV_35	0.0399636
																				SV_274	SV_75	0.0770811		SV_140	SV_61	0.0528999		SV_43	SV_35	0.0756058
																				SV_300	SV_75	0.0567824		SV_148	SV_61	0.0682234		SV_45	SV_35	0.0749132
																				SV_312	SV_75	0.0587833		SV_155	SV_61	0.0735699		SV_46	SV_35	0.0769535
																				SV_340	SV_75	0.074504		SV_189	SV_61	0.0758702		SV_56	SV_35	0.0582129
																				SV_360	SV_75	0.0596223		SV_196	SV_61	0.0722976		SV_85	SV_35	0.0636496
																				SV_392	SV_75	0.0372259		SV_206	SV_61	0.0669863		SV_88	SV_35	0.0596595
																				SV_395	SV_75	0.0731976		SV_258	SV_61	0.0611292		SV_101	SV_35	0.0633109
																				SV_403	SV_75	0.0625169		SV_268	SV_61	0.0605959		SV_102	SV_35	0.0734697
																				SV_431	SV_75	0.0599796		SV_280	SV_61	0.0446244		SV_110	SV_35	0.042201
																				SV_440	SV_75	0.0592174		SV_303	SV_61	0.0511547		SV_113	SV_35	0.0796987
																				SV_560	SV_75	0.0754267		SV_310	SV_61	0.0491203		SV_140	SV_35	0.0691445
																				SV_582	SV_75	0.0651429		SV_319	SV_61	0.0467969		SV_155	SV_35	0.0782094
																				SV_592	SV_75	0.0722495		SV_361	SV_61	0.0457429		SV_196	SV_35	0.0558307
																				SV_647	SV_75	0.0660748		SV_363	SV_61	0.0594681		SV_221	SV_35	0.068378
																				SV_658	SV_75	0.0579936		SV_448	SV_61	0.0767168		SV_249	SV_35	0.0790125
																				SV_731	SV_75	0.0473442		SV_461	SV_61	0.0379407		SV_253	SV_35	0.0782953
																				SV_797	SV_75	0.0646703		SV_617	SV_61	0.075375		SV_254	SV_35	0.0514331
																				SV_107	SV_77	0.0625635		SV_628	SV_61	0.079584		SV_268	SV_35	0.0779579
																				SV_132	SV_77	0.0684176		SV_632	SV_61	0.074693		SV_288	SV_35	0.0689106
																				SV_156	SV_77	0.0676385		SV_646	SV_61	0.0436255		SV_308	SV_35	0.064602
																				SV_188	SV_77	0.0676318		SV_818	SV_61	0.0768645		SV_340	SV_35	0.0798847
																				SV_797	SV_77	0.0733677		SV_981	SV_61	0.060257		SV_343	SV_35	0.0536792
																				SV_320	SV_80	0.078823		SV_88	SV_65	0.0796974		SV_367	SV_35	0.0777771
																				SV_186	SV_82	0.0725105		SV_95	SV_65	0.0598444		SV_378	SV_35	0.0644866
																				SV_114	SV_83	0.0784471		SV_112	SV_65	0.0680585		SV_480	SV_35	0.0771356
																				SV_120	SV_83	0.0794749		SV_137	SV_65	0.0763374		SV_522	SV_35	0.0460203
																				SV_510	SV_83	0.058742		SV_154	SV_65	0.0719599		SV_527	SV_35	0.06374
																				SV_456	SV_84	0.0725789		SV_284	SV_65	0.0758108		SV_534	SV_35	0.0780125
																				SV_722	SV_84	0.0754348		SV_301	SV_65	0.0597554		SV_561	SV_35	0.0789953
																				SV_278	SV_85	0.0781626		SV_342	SV_65	0.0714347		SV_640	SV_35	0.0785416
																				SV_709	SV_85	0.0764012		SV_628	SV_65	0.0688016		SV_38	SV_36	0.0542368
																				SV_902	SV_85	0.0750213		SV_691	SV_65	0.075328		SV_54	SV_36	0.057928
																				SV_90	SV_86	0.078774		SV_148	SV_66	0.0515137		SV_107	SV_36	0.0631168
																				SV_102	SV_86	0.0790558		SV_171	SV_66	0.0546973		SV_133	SV_36	0.0527691
																				SV_161	SV_86	0.0710675		SV_176	SV_66	0.0710313		SV_135	SV_36	0.0605569
																				SV_197	SV_86	0.0774738		SV_224	SV_66	0.0443804		SV_137	SV_36	0.0638595
																				SV_341	SV_86	0.0702838		SV_248	SV_66	0.0554144		SV_217	SV_36	0.0635294
																				SV_199	SV_87	0.0759558		SV_280	SV_66	0.0798408		SV_269	SV_36	0.0511702
																				SV_1348	SV_87	0.0780278		SV_283	SV_66	0.0736823		SV_316	SV_36	0.0781553
																				SV_104	SV_88	0.0606038		SV_337	SV_66	0.0752484		SV_356	SV_36	0.0653601
																				SV_110	SV_88	0.0745671		SV_448	SV_66	0.079081		SV_483	SV_36	0.0474027
																				SV_118	SV_88	0.0478008		SV_475	SV_66	0.0755589		SV_42	SV_37	0.0761612
																				SV_129	SV_88	0.0695951		SV_714	SV_66	0.0796265		SV_43	SV_37	0.065095
																				SV_132	SV_88	0.0661806		SV_86	SV_67	0.0495856		SV_45	SV_37	0.0789543
																				SV_136	SV_88	0.0311577		SV_148	SV_67	0.0483691		SV_54	SV_37	0.0771464
																				SV_143	SV_88	0.0289068		SV_206	SV_67	0.0796322		SV_60	SV_37	0.058293
																				SV_150	SV_88	0.0293348		SV_284	SV_67	0.0483798		SV_77	SV_37	0.0594001
																				SV_168	SV_88	0.0685872		SV_290	SV_67	0.0763878		SV_83	SV_37	0.0611251
																				SV_172	SV_88	0.0675307		SV_301	SV_67	0.071366		SV_85	SV_37	0.0494228
																				SV_199	SV_88	0.0475455		SV_556	SV_67	0.0395972		SV_101	SV_37	0.0589568
																				SV_212	SV_88	0.041043		SV_818	SV_67	0.0763219		SV_102	SV_37	0.0391726
																				SV_217	SV_88	0.0614408		SV_84	SV_68	0.0385693		SV_110	SV_37	0.0531969
																				SV_222	SV_88	0.0623683		SV_88	SV_68	0.0634691		SV_113	SV_37	0.0742356
																				SV_264	SV_88	0.0679727		SV_104	SV_68	0.0601606		SV_140	SV_37	0.0484944
																				SV_300	SV_88	0.0460207		SV_111	SV_68	0.0753913		SV_155	SV_37	0.0733846
																				SV_312	SV_88	0.0523599		SV_112	SV_68	0.061721		SV_190	SV_37	0.0761668
																				SV_388	SV_88	0.067973		SV_133	SV_68	0.0775542		SV_234	SV_37	0.0711798
																				SV_392	SV_88	0.0518436		SV_142	SV_68	0.0597326		SV_246	SV_37	0.0548798
																				SV_395	SV_88	0.0641723		SV_148	SV_68	0.0502057		SV_249	SV_37	0.0744594
																				SV_440	SV_88	0.0496991		SV_159	SV_68	0.0663695		SV_288	SV_37	0.071305
																				SV_443	SV_88	0.0579243		SV_176	SV_68	0.0726014		SV_340	SV_37	0.071566
																				SV_511	SV_88	0.066907		SV_194	SV_68	0.0758949		SV_343	SV_37	0.0602201
																				SV_557	SV_88	0.0777431		SV_196	SV_68	0.0774053		SV_356	SV_37	0.0761774
																				SV_560	SV_88	0.0462687		SV_198	SV_68	0.0610685		SV_367	SV_37	0.0780396
																				SV_592	SV_88	0.0425084		SV_248	SV_68	0.0773407		SV_404	SV_37	0.0774938
																				SV_647	SV_88	0.0788953		SV_280	SV_68	0.0608084		SV_480	SV_37	0.0603972
																				SV_658	SV_88	0.0272228		SV_301	SV_68	0.0648315		SV_522	SV_37	0.0598503
																				SV_731	SV_88	0.0553359		SV_310	SV_68	0.0663643		SV_527	SV_37	0.0511121
																				SV_959	SV_88	0.0558795		SV_319	SV_68	0.0692024		SV_534	SV_37	0.0730173
																				SV_94	SV_89	0.0622668		SV_337	SV_68	0.0753437		SV_631	SV_37	0.069425
																				SV_104	SV_89	0.0683839		SV_342	SV_68	0.0743943		SV_694	SV_37	0.067141
																				SV_156	SV_89	0.0580927		SV_361	SV_68	0.0610422		SV_54	SV_38	0.0736234
																				SV_243	SV_89	0.0649857		SV_363	SV_68	0.0769707		SV_93	SV_38	0.0611878
																				SV_264	SV_89	0.0798161		SV_368	SV_68	0.0600926		SV_101	SV_38	0.0778713
																				SV_286	SV_89	0.0681457		SV_448	SV_68	0.0650136		SV_133	SV_38	0.0437438
																				SV_302	SV_89	0.0740785		SV_461	SV_68	0.0627783		SV_140	SV_38	0.0503697
																				SV_531	SV_89	0.0765493		SV_625	SV_68	0.0755243		SV_269	SV_38	0.0752316
																				SV_567	SV_89	0.0605495		SV_628	SV_68	0.058714		SV_483	SV_38	0.0730861
																				SV_570	SV_89	0.0629083		SV_632	SV_68	0.0636292		SV_527	SV_38	0.0598363
																				SV_161	SV_90	0.0796518		SV_646	SV_68	0.0707749		SV_694	SV_38	0.0790693
																				SV_197	SV_90	0.0527684		SV_701	SV_68	0.0666382		SV_51	SV_40	0.0646457
																				SV_222	SV_90	0.0727996		SV_981	SV_68	0.057426		SV_57	SV_40	0.0684026
																				SV_252	SV_90	0.0527314		SV_985	SV_68	0.0646836		SV_68	SV_40	0.06884
																				SV_312	SV_90	0.076238		SV_104	SV_71	0.0622639		SV_81	SV_40	0.0691984
																				SV_402	SV_90	0.0720951		SV_273	SV_71	0.0730731		SV_84	SV_40	0.0654641
																				SV_103	SV_92	0.0590577		SV_301	SV_71	0.0753712		SV_86	SV_40	0.0431839
																				SV_115	SV_92	0.0706074		SV_368	SV_71	0.0736981		SV_90	SV_40	0.0333776
																				SV_118	SV_92	0.0579414		SV_452	SV_71	0.0785027		SV_105	SV_40	0.0770907
																				SV_129	SV_92	0.0656123		SV_728	SV_71	0.0571147		SV_114	SV_40	0.071167
																				SV_131	SV_92	0.0512932		SV_762	SV_71	0.0724682		SV_116	SV_40	0.0741225
																				SV_136	SV_92	0.0758013		SV_148	SV_73	0.0520866		SV_154	SV_40	0.0698372
																				SV_143	SV_92	0.064477		SV_262	SV_73	0.0777885		SV_223	SV_40	0.0738753
																				SV_160	SV_92	0.0713743		SV_299	SV_73	0.0632572		SV_375	SV_40	0.0791576
																				SV_168	SV_92	0.0670876		SV_336	SV_73	0.07869		SV_441	SV_40	0.0766607
																				SV_197	SV_92	0.0619724		SV_339	SV_73	0.073863		SV_615	SV_40	0.054301
																				SV_199	SV_92	0.0704224		SV_461	SV_73	0.0740323		SV_742	SV_40	0.0422359
																				SV_222	SV_92	0.0533692		SV_728	SV_73	0.054121		SV_923	SV_40	0.0784013
																				SV_232	SV_92	0.0645607		SV_762	SV_73	0.0627407		SV_43	SV_41	0.0645567
																				SV_300	SV_92	0.0713039		SV_911	SV_73	0.0617895		SV_54	SV_41	0.0539146
																				SV_312	SV_92	0.0659457		SV_225	SV_74	0.0614191		SV_60	SV_41	0.0649893
																				SV_360	SV_92	0.0468687		SV_271	SV_74	0.0784787		SV_82	SV_41	0.0529657
																				SV_392	SV_92	0.0635347		SV_280	SV_74	0.0782235		SV_110	SV_41	0.0764017
																				SV_395	SV_92	0.0579593		SV_329	SV_74	0.0772212		SV_113	SV_41	0.0486538
																				SV_402	SV_92	0.0744006		SV_386	SV_75	0.0537283		SV_135	SV_41	0.0784487
																				SV_403	SV_92	0.0436191		SV_733	SV_75	0.0568977		SV_137	SV_41	0.0702083
																				SV_431	SV_92	0.0722671		SV_88	SV_76	0.0715025		SV_141	SV_41	0.0789774
																				SV_560	SV_92	0.0758317		SV_88	SV_78	0.0762019		SV_188	SV_41	0.0785373
																				SV_575	SV_92	0.0541447		SV_112	SV_78	0.0490096		SV_229	SV_41	0.054702
																				SV_607	SV_92	0.0685665		SV_117	SV_78	0.0793811		SV_340	SV_41	0.0602173
																				SV_845	SV_92	0.079417		SV_140	SV_78	0.0706513		SV_371	SV_41	0.0786416
																				SV_107	SV_93	0.0679444		SV_155	SV_78	0.06008		SV_45	SV_42	0.0429593
																				SV_132	SV_93	0.0782636		SV_229	SV_78	0.0724438		SV_53	SV_42	0.0676342
																				SV_274	SV_93	0.0619277		SV_280	SV_78	0.0740371		SV_57	SV_42	0.0658383
																				SV_797	SV_93	0.0798535		SV_303	SV_78	0.0737824		SV_60	SV_42	0.0755796
																				SV_104	SV_94	0.0544258		SV_310	SV_78	0.0729594		SV_66	SV_42	0.0668088
																				SV_110	SV_94	0.0544308		SV_319	SV_78	0.0538683		SV_79	SV_42	0.076129
																				SV_129	SV_94	0.0783513		SV_361	SV_78	0.0482068		SV_81	SV_42	0.0765748
																				SV_136	SV_94	0.067801		SV_461	SV_78	0.0524559		SV_85	SV_42	0.0421569
																				SV_143	SV_94	0.0607076		SV_617	SV_78	0.0735044		SV_88	SV_42	0.049494
																				SV_150	SV_94	0.0668718		SV_646	SV_78	0.0524912		SV_95	SV_42	0.0685911
																				SV_156	SV_94	0.0390429		SV_160	SV_79	0.0777026		SV_100	SV_42	0.0719217
																				SV_161	SV_94	0.0724259		SV_218	SV_79	0.07607		SV_101	SV_42	0.0783193
																				SV_264	SV_94	0.0557498		SV_516	SV_79	0.0701334		SV_102	SV_42	0.0589878
																				SV_286	SV_94	0.0583318		SV_573	SV_79	0.0769044		SV_105	SV_42	0.0719056
																				SV_302	SV_94	0.0466891		SV_416	SV_81	0.0682751		SV_113	SV_42	0.0767596
																				SV_312	SV_94	0.0595981		SV_455	SV_81	0.0782758		SV_114	SV_42	0.0453195
																				SV_385	SV_94	0.0614845		SV_104	SV_84	0.0585285		SV_127	SV_42	0.0786147
																				SV_440	SV_94	0.0702516		SV_112	SV_84	0.0576295		SV_128	SV_42	0.051059
																				SV_478	SV_94	0.0783071		SV_142	SV_84	0.0735819		SV_134	SV_42	0.040151
																				SV_494	SV_94	0.0432636		SV_148	SV_84	0.0479155		SV_142	SV_42	0.0657987
																				SV_581	SV_94	0.0674379		SV_159	SV_84	0.0794973		SV_154	SV_42	0.0630001
																				SV_638	SV_94	0.07515		SV_176	SV_84	0.0572101		SV_155	SV_42	0.0466272
																				SV_647	SV_94	0.0489173		SV_188	SV_84	0.0787018		SV_164	SV_42	0.0433502
																				SV_731	SV_94	0.0644534		SV_198	SV_84	0.0562795		SV_176	SV_42	0.0649257
																				SV_425	SV_95	0.0728713		SV_273	SV_84	0.0731007		SV_177	SV_42	0.0733156
																				SV_562	SV_95	0.0788758		SV_280	SV_84	0.0799909		SV_186	SV_42	0.0634507
																				SV_184	SV_98	0.0495264		SV_290	SV_84	0.0710446		SV_189	SV_42	0.0576453
																				SV_194	SV_98	0.0544377		SV_301	SV_84	0.0592308		SV_190	SV_42	0.0600118
																				SV_200	SV_98	0.0587703		SV_337	SV_84	0.0692374		SV_196	SV_42	0.0775952
																				SV_201	SV_98	0.0573688		SV_342	SV_84	0.0551259		SV_221	SV_42	0.0698375
																				SV_241	SV_98	0.0460203		SV_361	SV_84	0.0658607		SV_235	SV_42	0.0497044
																				SV_366	SV_98	0.066189		SV_368	SV_84	0.0725295		SV_243	SV_42	0.0527924
																				SV_544	SV_98	0.0633823		SV_432	SV_84	0.0737548		SV_251	SV_42	0.0722604
																				SV_851	SV_98	0.0658882		SV_448	SV_84	0.0692429		SV_253	SV_42	0.072483
																				SV_1245	SV_98	0.0759391		SV_459	SV_84	0.0688732		SV_254	SV_42	0.0487676
																				SV_114	SV_99	0.0608916		SV_628	SV_84	0.0494534		SV_268	SV_42	0.0778651
																				SV_120	SV_99	0.0413962		SV_701	SV_84	0.0732169		SV_285	SV_42	0.0514021
																				SV_129	SV_99	0.073442		SV_981	SV_84	0.0742159		SV_292	SV_42	0.0665765
																				SV_152	SV_99	0.0692216		SV_196	SV_85	0.0722279		SV_295	SV_42	0.0778935
																				SV_175	SV_99	0.0710468		SV_310	SV_85	0.0751118		SV_305	SV_42	0.0587989
																				SV_210	SV_99	0.0669043		SV_327	SV_85	0.0724941		SV_310	SV_42	0.0731373
																				SV_238	SV_99	0.0613384		SV_632	SV_85	0.0787732		SV_343	SV_42	0.07208
																				SV_243	SV_99	0.0776189		SV_148	SV_86	0.0570208		SV_364	SV_42	0.0772286
																				SV_293	SV_99	0.0777242		SV_257	SV_86	0.059661		SV_378	SV_42	0.0571353
																				SV_369	SV_99	0.0755644		SV_262	SV_86	0.0713748		SV_389	SV_42	0.055868
																				SV_420	SV_99	0.0664619		SV_268	SV_86	0.0728537		SV_406	SV_42	0.0780347
																				SV_435	SV_99	0.0465055		SV_299	SV_86	0.0764129		SV_472	SV_42	0.0517501
																				SV_436	SV_99	0.0759961		SV_441	SV_86	0.0583588		SV_503	SV_42	0.0458774
																				SV_447	SV_99	0.0497263		SV_556	SV_86	0.0744796		SV_522	SV_42	0.0687124
																				SV_570	SV_99	0.0574802		SV_96	SV_88	0.0787794		SV_532	SV_42	0.07299
																				SV_761	SV_99	0.0739502		SV_108	SV_88	0.0719029		SV_561	SV_42	0.0702812
																				SV_161	SV_102	0.0702878		SV_112	SV_88	0.0784244		SV_594	SV_42	0.0745673
																				SV_425	SV_102	0.0759152		SV_122	SV_88	0.0751318		SV_609	SV_42	0.0642092
																				SV_199	SV_103	0.0605954		SV_133	SV_88	0.0619303		SV_683	SV_42	0.0664709
																				SV_222	SV_103	0.0505796		SV_137	SV_88	0.0750394		SV_708	SV_42	0.0608272
																				SV_232	SV_103	0.0514881		SV_139	SV_88	0.052263		SV_756	SV_42	0.0644807
																				SV_575	SV_103	0.0419895		SV_140	SV_88	0.0608102		SV_789	SV_42	0.0702046
																				SV_607	SV_103	0.0791142		SV_175	SV_88	0.0722842		SV_813	SV_42	0.0788202
																				SV_845	SV_103	0.0787306		SV_203	SV_88	0.0767635		SV_946	SV_42	0.0584163
																				SV_1097	SV_103	0.0755419		SV_206	SV_88	0.0772778		SV_1036	SV_42	0.0733662
																				SV_110	SV_104	0.0553165		SV_266	SV_88	0.0780601		SV_54	SV_43	0.0350714
																				SV_120	SV_104	0.0661316		SV_284	SV_88	0.0746541		SV_56	SV_43	0.0562294
																				SV_129	SV_104	0.0333991		SV_319	SV_88	0.063753		SV_60	SV_43	0.0356975
																				SV_136	SV_104	0.0499304		SV_361	SV_88	0.0744048		SV_70	SV_43	0.0753533
																				SV_143	SV_104	0.0467603		SV_363	SV_88	0.0726552		SV_71	SV_43	0.0694404
																				SV_150	SV_104	0.0512533		SV_461	SV_88	0.0507321		SV_72	SV_43	0.050539
																				SV_156	SV_104	0.046813		SV_691	SV_88	0.0794396		SV_76	SV_43	0.069868
																				SV_178	SV_104	0.0648704		SV_818	SV_88	0.0742332		SV_85	SV_43	0.0752692
																				SV_197	SV_104	0.0700903		SV_111	SV_90	0.0750182		SV_101	SV_43	0.0553396
																				SV_210	SV_104	0.0435561		SV_157	SV_95	0.0732339		SV_110	SV_43	0.0394435
																				SV_212	SV_104	0.0554946		SV_257	SV_95	0.0798259		SV_113	SV_43	0.0502721
																				SV_238	SV_104	0.0574829		SV_301	SV_95	0.0790447		SV_127	SV_43	0.0796409
																				SV_243	SV_104	0.064341		SV_450	SV_95	0.0637672		SV_132	SV_43	0.0518097
																				SV_252	SV_104	0.0582759		SV_459	SV_95	0.0791394		SV_135	SV_43	0.0565725
																				SV_264	SV_104	0.0288051		SV_462	SV_95	0.0728457		SV_137	SV_43	0.0768923
																				SV_286	SV_104	0.047769		SV_835	SV_95	0.0675905		SV_140	SV_43	0.0650481
																				SV_300	SV_104	0.0310205		SV_599	SV_96	0.0792807		SV_141	SV_43	0.0411539
																				SV_302	SV_104	0.0455897		SV_142	SV_104	0.0645801		SV_229	SV_43	0.0633767
																				SV_312	SV_104	0.0282561		SV_148	SV_104	0.0693707		SV_234	SV_43	0.0697351
																				SV_388	SV_104	0.0510469		SV_159	SV_104	0.0590734		SV_239	SV_43	0.0508827
																				SV_392	SV_104	0.0715519		SV_176	SV_104	0.0699713		SV_288	SV_43	0.0455427
																				SV_395	SV_104	0.0685197		SV_188	SV_104	0.0594596		SV_295	SV_43	0.0713833
																				SV_402	SV_104	0.0739208		SV_189	SV_104	0.0718038		SV_340	SV_43	0.0529189
																				SV_403	SV_104	0.0548067		SV_198	SV_104	0.0717494		SV_404	SV_43	0.0764792
																				SV_420	SV_104	0.0563511		SV_273	SV_104	0.0541993		SV_527	SV_43	0.0567268
																				SV_440	SV_104	0.0655655		SV_297	SV_104	0.0526437		SV_534	SV_43	0.0772778
																				SV_443	SV_104	0.0458784		SV_301	SV_104	0.0548917		SV_694	SV_43	0.0673406
																				SV_478	SV_104	0.0514812		SV_342	SV_104	0.0591302		SV_124	SV_44	0.0717652
																				SV_531	SV_104	0.0769169		SV_368	SV_104	0.0510489		SV_53	SV_45	0.0723545
																				SV_560	SV_104	0.0516177		SV_432	SV_104	0.0667522		SV_57	SV_45	0.0592039
																				SV_567	SV_104	0.0439342		SV_459	SV_104	0.0687132		SV_60	SV_45	0.0712472
																				SV_570	SV_104	0.0465354		SV_487	SV_104	0.0772392		SV_79	SV_45	0.0639168
																				SV_647	SV_104	0.0696772		SV_502	SV_104	0.0487312		SV_85	SV_45	0.042426
																				SV_658	SV_104	0.0682147		SV_632	SV_104	0.0634938		SV_88	SV_45	0.040344
																				SV_951	SV_104	0.0596455		SV_637	SV_104	0.0715798		SV_95	SV_45	0.045444
																				SV_959	SV_104	0.071518		SV_728	SV_104	0.0787207		SV_101	SV_45	0.0761707
																				SV_1189	SV_104	0.0607616		SV_1068	SV_104	0.0713309		SV_102	SV_45	0.0583022
																				SV_1541	SV_104	0.075792		SV_122	SV_108	0.0756039		SV_105	SV_45	0.0792169
																				SV_1577	SV_104	0.0680176		SV_139	SV_108	0.0601513		SV_113	SV_45	0.0669246
																				SV_132	SV_107	0.0703451		SV_206	SV_108	0.0463536		SV_114	SV_45	0.0660772
																				SV_129	SV_110	0.0600708		SV_556	SV_108	0.0754163		SV_116	SV_45	0.0774914
																				SV_132	SV_110	0.0564009		SV_194	SV_111	0.0538411		SV_128	SV_45	0.0562287
																				SV_136	SV_110	0.0731805		SV_203	SV_111	0.0529336		SV_134	SV_45	0.0738806
																				SV_143	SV_110	0.0520312		SV_248	SV_111	0.0662802		SV_142	SV_45	0.0782776
																				SV_150	SV_110	0.0564819		SV_280	SV_111	0.0790544		SV_154	SV_45	0.07186
																				SV_156	SV_110	0.042923		SV_155	SV_112	0.0793477		SV_155	SV_45	0.073102
																				SV_161	SV_110	0.0756792		SV_301	SV_112	0.0606509		SV_164	SV_45	0.0681023
																				SV_197	SV_110	0.0577258		SV_303	SV_112	0.0638251		SV_177	SV_45	0.0677537
																				SV_212	SV_110	0.0703397		SV_339	SV_112	0.0652979		SV_186	SV_45	0.0680557
																				SV_252	SV_110	0.0546139		SV_342	SV_112	0.0744579		SV_189	SV_45	0.0628579
																				SV_264	SV_110	0.0670214		SV_361	SV_112	0.0382472		SV_190	SV_45	0.0738603
																				SV_300	SV_110	0.0449313		SV_397	SV_112	0.0720636		SV_196	SV_45	0.0686976
																				SV_312	SV_110	0.042087		SV_461	SV_112	0.0489852		SV_204	SV_45	0.0708917
																				SV_341	SV_110	0.0777232		SV_628	SV_112	0.052437		SV_235	SV_45	0.073613
																				SV_392	SV_110	0.0785092		SV_646	SV_112	0.0791568		SV_243	SV_45	0.059391
																				SV_440	SV_110	0.0564991		SV_691	SV_112	0.0696516		SV_253	SV_45	0.0418676
																				SV_494	SV_110	0.0667887		SV_206	SV_122	0.074802		SV_254	SV_45	0.0666474
																				SV_557	SV_110	0.079738		SV_271	SV_122	0.0792959		SV_265	SV_45	0.0774564
																				SV_560	SV_110	0.0526036		SV_275	SV_127	0.0687717		SV_285	SV_45	0.0638359
																				SV_567	SV_110	0.0799973		SV_140	SV_137	0.0767067		SV_292	SV_45	0.0732045
																				SV_592	SV_110	0.0743548		SV_154	SV_137	0.0558358		SV_295	SV_45	0.0680152
																				SV_647	SV_110	0.0674929		SV_363	SV_137	0.077781		SV_305	SV_45	0.0555958
																				SV_192	SV_111	0.0418316		SV_461	SV_137	0.0715227		SV_389	SV_45	0.0639538
																				SV_292	SV_111	0.0668872		SV_691	SV_137	0.0672979		SV_404	SV_45	0.0747158
																				SV_307	SV_111	0.046258		SV_818	SV_137	0.0726689		SV_472	SV_45	0.0525799
																				SV_347	SV_111	0.0556993		SV_140	SV_139	0.07569		SV_503	SV_45	0.0496962
																				SV_404	SV_111	0.0784462		SV_196	SV_139	0.0743085		SV_522	SV_45	0.0727952
																				SV_906	SV_111	0.0727964		SV_206	SV_139	0.0634924		SV_532	SV_45	0.0607173
																				SV_968	SV_111	0.0656837		SV_268	SV_139	0.0764394		SV_534	SV_45	0.0691954
																				SV_978	SV_111	0.0767878		SV_280	SV_139	0.0773167		SV_561	SV_45	0.0560578
																				SV_1322	SV_111	0.0665347		SV_319	SV_139	0.053147		SV_594	SV_45	0.0627203
																				SV_1502	SV_111	0.0693015		SV_329	SV_139	0.0792094		SV_605	SV_45	0.0697433
																				SV_1567	SV_111	0.0643893		SV_363	SV_139	0.0738991		SV_623	SV_45	0.0698906
																				SV_1590	SV_111	0.0798282		SV_646	SV_139	0.0746785		SV_756	SV_45	0.0734644
																				SV_2004	SV_111	0.0718603		SV_155	SV_140	0.0612132		SV_789	SV_45	0.0768295
																				SV_120	SV_114	0.0726923		SV_175	SV_140	0.0665925		SV_946	SV_45	0.0706248
																				SV_510	SV_114	0.050407		SV_189	SV_140	0.0558402		SV_53	SV_46	0.0623235
																				SV_131	SV_115	0.0442644		SV_258	SV_140	0.0726083		SV_56	SV_46	0.0745561
																				SV_242	SV_115	0.0756972		SV_266	SV_140	0.0732195		SV_66	SV_46	0.0528355
																				SV_442	SV_115	0.0772189		SV_268	SV_140	0.0619752		SV_88	SV_46	0.0356615
																				SV_607	SV_115	0.0770654		SV_276	SV_140	0.0610571		SV_110	SV_46	0.0724789
																				SV_172	SV_116	0.0679337		SV_291	SV_140	0.0772992		SV_128	SV_46	0.043256
																				SV_232	SV_116	0.0776359		SV_303	SV_140	0.0476199		SV_153	SV_46	0.0518536
																				SV_365	SV_116	0.0660143		SV_319	SV_140	0.0749841		SV_155	SV_46	0.0621237
																				SV_136	SV_118	0.0339266		SV_333	SV_140	0.0610076		SV_164	SV_46	0.0684818
																				SV_143	SV_118	0.0436057		SV_361	SV_140	0.0666267		SV_167	SV_46	0.0495888
																				SV_150	SV_118	0.0604254		SV_363	SV_140	0.0734653		SV_170	SV_46	0.04286
																				SV_160	SV_118	0.0597344		SV_461	SV_140	0.0378417		SV_177	SV_46	0.0482939
																				SV_168	SV_118	0.0385225		SV_617	SV_140	0.0569478		SV_186	SV_46	0.0573763
																				SV_169	SV_118	0.0795127		SV_646	SV_140	0.0552082		SV_189	SV_46	0.0207951
																				SV_172	SV_118	0.0566418		SV_818	SV_140	0.0511779		SV_196	SV_46	0.0394309
																				SV_199	SV_118	0.0613912		SV_360	SV_141	0.058329		SV_215	SV_46	0.0682235
																				SV_217	SV_118	0.0758113		SV_424	SV_141	0.0611508		SV_221	SV_46	0.0472319
																				SV_222	SV_118	0.0571439		SV_665	SV_141	0.0668446		SV_232	SV_46	0.0742454
																				SV_312	SV_118	0.0730419		SV_726	SV_141	0.0658686		SV_235	SV_46	0.033842
																				SV_360	SV_118	0.0512308		SV_730	SV_141	0.0605289		SV_237	SV_46	0.045736
																				SV_392	SV_118	0.0521857		SV_159	SV_142	0.0534329		SV_243	SV_46	0.075246
																				SV_403	SV_118	0.0686484		SV_176	SV_142	0.0786682		SV_251	SV_46	0.0499543
																				SV_431	SV_118	0.0496549		SV_188	SV_142	0.0680757		SV_253	SV_46	0.0512818
																				SV_582	SV_118	0.054614		SV_229	SV_142	0.0783862		SV_254	SV_46	0.0583178
																				SV_592	SV_118	0.0638403		SV_233	SV_142	0.0756474		SV_268	SV_46	0.0769798
																				SV_658	SV_118	0.0410137		SV_319	SV_142	0.0794432		SV_271	SV_46	0.0735186
																				SV_731	SV_118	0.0560568		SV_368	SV_142	0.0777304		SV_285	SV_46	0.0659724
																				SV_129	SV_120	0.0452733		SV_448	SV_142	0.0570031		SV_305	SV_46	0.0400343
																				SV_197	SV_120	0.0789316		SV_502	SV_142	0.0758399		SV_315	SV_46	0.0650761
																				SV_207	SV_120	0.0745361		SV_632	SV_142	0.0731483		SV_317	SV_46	0.0699806
																				SV_210	SV_120	0.068937		SV_646	SV_142	0.0738231		SV_318	SV_46	0.0552577
																				SV_238	SV_120	0.0671569		SV_985	SV_142	0.0599772		SV_346	SV_46	0.0642782
																				SV_243	SV_120	0.0613494		SV_171	SV_148	0.0780924		SV_364	SV_46	0.0764031
																				SV_293	SV_120	0.077137		SV_176	SV_148	0.0546319		SV_378	SV_46	0.0598938
																				SV_300	SV_120	0.0651026		SV_194	SV_148	0.0768191		SV_389	SV_46	0.0423706
																				SV_312	SV_120	0.0728934		SV_198	SV_148	0.0760364		SV_396	SV_46	0.0461879
																				SV_395	SV_120	0.0740329		SV_206	SV_148	0.0748005		SV_433	SV_46	0.0508722
																				SV_403	SV_120	0.0772966		SV_248	SV_148	0.0433781		SV_472	SV_46	0.0513809
																				SV_420	SV_120	0.0797548		SV_262	SV_148	0.0692456		SV_475	SV_46	0.0467426
																				SV_447	SV_120	0.0551006		SV_268	SV_148	0.0551668		SV_503	SV_46	0.0504994
																				SV_570	SV_120	0.0574234		SV_273	SV_148	0.0514553		SV_522	SV_46	0.0707582
																				SV_600	SV_120	0.0543501		SV_280	SV_148	0.0477467		SV_532	SV_46	0.0698294
																				SV_131	SV_129	0.0775377		SV_284	SV_148	0.0710224		SV_543	SV_46	0.0710647
																				SV_132	SV_129	0.0672148		SV_290	SV_148	0.0572959		SV_556	SV_46	0.0583941
																				SV_136	SV_129	0.0726112		SV_301	SV_148	0.072481		SV_558	SV_46	0.0790614
																				SV_143	SV_129	0.0472718		SV_337	SV_148	0.0572469		SV_561	SV_46	0.0612262
																				SV_150	SV_129	0.0744691		SV_339	SV_148	0.0777654		SV_590	SV_46	0.0624161
																				SV_156	SV_129	0.0572258		SV_342	SV_148	0.0551193		SV_594	SV_46	0.0701195
																				SV_161	SV_129	0.0645112		SV_368	SV_148	0.0662598		SV_609	SV_46	0.0778949
																				SV_197	SV_129	0.0681808		SV_432	SV_148	0.0699404		SV_625	SV_46	0.0761368
																				SV_207	SV_129	0.0558666		SV_448	SV_148	0.0615927		SV_640	SV_46	0.0507677
																				SV_210	SV_129	0.073852		SV_457	SV_148	0.0428879		SV_677	SV_46	0.0623133
																				SV_212	SV_129	0.0671292		SV_458	SV_148	0.0504764		SV_683	SV_46	0.0756088
																				SV_238	SV_129	0.0686354		SV_459	SV_148	0.0786255		SV_708	SV_46	0.0518979
																				SV_243	SV_129	0.0585798		SV_461	SV_148	0.0786905		SV_756	SV_46	0.0415217
																				SV_252	SV_129	0.0749817		SV_513	SV_148	0.0772717		SV_942	SV_46	0.0572724
																				SV_264	SV_129	0.0768746		SV_556	SV_148	0.0577999		SV_1020	SV_46	0.0749499
																				SV_300	SV_129	0.0303271		SV_628	SV_148	0.0605305		SV_1056	SV_46	0.0647037
																				SV_302	SV_129	0.0599395		SV_632	SV_148	0.0653849		SV_1363	SV_46	0.0781625
																				SV_312	SV_129	0.0401332		SV_640	SV_148	0.076928		SV_1544	SV_46	0.0526827
																				SV_392	SV_129	0.0605856		SV_661	SV_148	0.0785744		SV_57	SV_50	0.053086
																				SV_395	SV_129	0.0457991		SV_701	SV_148	0.074662		SV_79	SV_50	0.0597738
																				SV_403	SV_129	0.0614577		SV_774	SV_148	0.0735083		SV_84	SV_50	0.0671851
																				SV_420	SV_129	0.0613334		SV_911	SV_148	0.0775668		SV_90	SV_50	0.0782744
																				SV_440	SV_129	0.0542961		SV_981	SV_148	0.0521162		SV_95	SV_50	0.0598859
																				SV_443	SV_129	0.0558358		SV_1493	SV_148	0.0599571		SV_102	SV_50	0.0651886
																				SV_447	SV_129	0.0715682		SV_2152	SV_148	0.0710296		SV_105	SV_50	0.0751755
																				SV_560	SV_129	0.0476858		SV_450	SV_154	0.0774883		SV_154	SV_50	0.0784731
																				SV_567	SV_129	0.075039		SV_691	SV_154	0.0757635		SV_176	SV_50	0.0781662
																				SV_570	SV_129	0.0610884		SV_229	SV_155	0.0772712		SV_204	SV_50	0.0588958
																				SV_600	SV_129	0.0525745		SV_303	SV_155	0.0720667		SV_290	SV_50	0.0568081
																				SV_658	SV_129	0.079699		SV_361	SV_155	0.072864		SV_292	SV_50	0.0633705
																				SV_900	SV_129	0.0733734		SV_461	SV_155	0.0560928		SV_310	SV_50	0.0677496
																				SV_1643	SV_129	0.0676675		SV_646	SV_155	0.067918		SV_615	SV_50	0.0768935
																				SV_436	SV_130	0.070303		SV_159	SV_157	0.0687263		SV_623	SV_50	0.0740566
																				SV_852	SV_130	0.0768172		SV_189	SV_157	0.0689648		SV_66	SV_51	0.0681219
																				SV_207	SV_131	0.0677919		SV_297	SV_157	0.0731426		SV_68	SV_51	0.066682
																				SV_360	SV_131	0.0582145		SV_301	SV_157	0.0798053		SV_81	SV_51	0.0378708
																				SV_395	SV_131	0.0464299		SV_333	SV_157	0.0763895		SV_86	SV_51	0.0730066
																				SV_460	SV_131	0.0571421		SV_835	SV_157	0.0705953		SV_97	SV_51	0.0666757
																				SV_575	SV_131	0.069263		SV_263	SV_158	0.0724723		SV_105	SV_51	0.0742674
																				SV_607	SV_131	0.0778852		SV_188	SV_159	0.0765478		SV_114	SV_51	0.0617598
																				SV_845	SV_131	0.075651		SV_189	SV_159	0.0581993		SV_116	SV_51	0.0740008
																				SV_1028	SV_131	0.0791522		SV_297	SV_159	0.0786264		SV_128	SV_51	0.0641168
																				SV_133	SV_132	0.0793227		SV_301	SV_159	0.068623		SV_154	SV_51	0.0693925
																				SV_136	SV_132	0.0772479		SV_310	SV_159	0.0785147		SV_164	SV_51	0.0618736
																				SV_143	SV_132	0.046246		SV_333	SV_159	0.0755626		SV_177	SV_51	0.0654189
																				SV_150	SV_132	0.0672732		SV_361	SV_159	0.0746982		SV_182	SV_51	0.0487001
																				SV_156	SV_132	0.0567335		SV_502	SV_159	0.071445		SV_232	SV_51	0.0612357
																				SV_161	SV_132	0.0783233		SV_573	SV_160	0.0747177		SV_242	SV_51	0.0682903
																				SV_168	SV_132	0.0737786		SV_257	SV_170	0.0780144		SV_258	SV_51	0.0504786
																				SV_174	SV_132	0.0751637		SV_224	SV_171	0.0572329		SV_282	SV_51	0.0638839
																				SV_197	SV_132	0.0732922		SV_461	SV_175	0.077216		SV_287	SV_51	0.070175
																				SV_199	SV_132	0.0677574		SV_198	SV_176	0.0649653		SV_293	SV_51	0.0548807
																				SV_207	SV_132	0.0714825		SV_273	SV_176	0.0610529		SV_305	SV_51	0.0626501
																				SV_274	SV_132	0.0595023		SV_337	SV_176	0.0608665		SV_357	SV_51	0.0761111
																				SV_300	SV_132	0.0527236		SV_342	SV_176	0.0539998		SV_389	SV_51	0.0718122
																				SV_312	SV_132	0.0688019		SV_448	SV_176	0.0602481		SV_400	SV_51	0.04873
																				SV_316	SV_132	0.0656173		SV_628	SV_176	0.0743411		SV_414	SV_51	0.0795066
																				SV_392	SV_132	0.0510947		SV_301	SV_188	0.0718902		SV_441	SV_51	0.0279951
																				SV_440	SV_132	0.0543296		SV_342	SV_188	0.0748449		SV_463	SV_51	0.0707955
																				SV_493	SV_132	0.0742885		SV_268	SV_189	0.0779764		SV_470	SV_51	0.0528003
																				SV_560	SV_132	0.0707909		SV_276	SV_189	0.0666825		SV_503	SV_51	0.0767431
																				SV_592	SV_132	0.077248		SV_290	SV_189	0.0691787		SV_598	SV_51	0.0650796
																				SV_731	SV_132	0.0781987		SV_297	SV_189	0.0681961		SV_609	SV_51	0.0548
																				SV_797	SV_132	0.0668931		SV_301	SV_189	0.0697964		SV_615	SV_51	0.0546231
																				SV_1746	SV_132	0.0792043		SV_303	SV_189	0.0770552		SV_625	SV_51	0.042015
																				SV_143	SV_136	0.02018		SV_310	SV_189	0.0795963		SV_1088	SV_51	0.0617786
																				SV_150	SV_136	0.0213636		SV_333	SV_189	0.0598925		SV_57	SV_53	0.0660888
																				SV_156	SV_136	0.0626631		SV_361	SV_189	0.0769531		SV_66	SV_53	0.064876
																				SV_168	SV_136	0.0496172		SV_432	SV_189	0.0721571		SV_79	SV_53	0.076436
																				SV_197	SV_136	0.0737176		SV_502	SV_189	0.0456373		SV_85	SV_53	0.0624913
																				SV_199	SV_136	0.0581971		SV_632	SV_189	0.0490264		SV_88	SV_53	0.0528481
																				SV_212	SV_136	0.0499806		SV_646	SV_189	0.0540232		SV_102	SV_53	0.0689438
																				SV_217	SV_136	0.0514016		SV_666	SV_189	0.0744333		SV_105	SV_53	0.0713121
																				SV_222	SV_136	0.0384343		SV_1472	SV_189	0.0679802		SV_114	SV_53	0.0669586
																				SV_230	SV_136	0.0675893		SV_203	SV_194	0.0637427		SV_128	SV_53	0.0596966
																				SV_252	SV_136	0.0729788		SV_248	SV_194	0.0648188		SV_149	SV_53	0.0585581
																				SV_264	SV_136	0.0422652		SV_258	SV_194	0.0782013		SV_155	SV_53	0.0546365
																				SV_300	SV_136	0.0569068		SV_280	SV_194	0.0530403		SV_164	SV_53	0.0549374
																				SV_312	SV_136	0.0325533		SV_310	SV_196	0.0741807		SV_167	SV_53	0.0440488
																				SV_388	SV_136	0.0730958		SV_327	SV_196	0.0757227		SV_176	SV_53	0.0770357
																				SV_392	SV_136	0.0558469		SV_337	SV_196	0.072913		SV_186	SV_53	0.0458309
																				SV_395	SV_136	0.0734683		SV_448	SV_196	0.0786442		SV_189	SV_53	0.0445586
																				SV_402	SV_136	0.0711845		SV_342	SV_198	0.0634716		SV_190	SV_53	0.0673297
																				SV_403	SV_136	0.0573514		SV_368	SV_198	0.0741105		SV_196	SV_53	0.0415168
																				SV_431	SV_136	0.0651431		SV_459	SV_198	0.0655615		SV_235	SV_53	0.0356656
																				SV_440	SV_136	0.0564177		SV_628	SV_198	0.0698217		SV_243	SV_53	0.0714236
																				SV_443	SV_136	0.076377		SV_248	SV_203	0.0620776		SV_251	SV_53	0.0628572
																				SV_478	SV_136	0.0637135		SV_258	SV_203	0.0694708		SV_253	SV_53	0.0679533
																				SV_511	SV_136	0.0551917		SV_280	SV_203	0.071247		SV_279	SV_53	0.0764459
																				SV_557	SV_136	0.0775309		SV_480	SV_203	0.0738319		SV_285	SV_53	0.0631665
																				SV_560	SV_136	0.0521492		SV_661	SV_203	0.0791587		SV_292	SV_53	0.065781
																				SV_581	SV_136	0.0753246		SV_1321	SV_203	0.0677245		SV_345	SV_53	0.0759076
																				SV_582	SV_136	0.0745418		SV_268	SV_206	0.0789395		SV_364	SV_53	0.0785143
																				SV_592	SV_136	0.0399034		SV_280	SV_206	0.0518246		SV_378	SV_53	0.0706176
																				SV_647	SV_136	0.0474907		SV_461	SV_206	0.0738644		SV_383	SV_53	0.0682974
																				SV_658	SV_136	0.0317705		SV_556	SV_206	0.0564967		SV_389	SV_53	0.045975
																				SV_731	SV_136	0.0333086		SV_770	SV_206	0.0719482		SV_472	SV_53	0.0603243
																				SV_959	SV_136	0.0609299		SV_1058	SV_206	0.0726761		SV_503	SV_53	0.059505
																				SV_1189	SV_136	0.0695684		SV_225	SV_221	0.0700884		SV_522	SV_53	0.0544897
																				SV_156	SV_138	0.0553572		SV_475	SV_224	0.0516149		SV_532	SV_53	0.0698946
																				SV_161	SV_138	0.0740573		SV_513	SV_224	0.0701799		SV_561	SV_53	0.0579043
																				SV_162	SV_138	0.0709146		SV_677	SV_224	0.073607		SV_563	SV_53	0.075263
																				SV_385	SV_138	0.0672247		SV_329	SV_225	0.0757765		SV_640	SV_53	0.0740484
																				SV_531	SV_138	0.0592648		SV_251	SV_229	0.0791752		SV_653	SV_53	0.0712902
																				SV_150	SV_143	0.0254315		SV_405	SV_229	0.0739703		SV_683	SV_53	0.0339988
																				SV_156	SV_143	0.049194		SV_448	SV_233	0.0793557		SV_708	SV_53	0.059161
																				SV_161	SV_143	0.0640101		SV_502	SV_233	0.0743421		SV_756	SV_53	0.0692736
																				SV_168	SV_143	0.0525052		SV_437	SV_240	0.072059		SV_789	SV_53	0.0515011
																				SV_188	SV_143	0.0730119		SV_280	SV_248	0.0543601		SV_865	SV_53	0.0794372
																				SV_197	SV_143	0.0613986		SV_457	SV_248	0.0773815		SV_899	SV_53	0.050943
																				SV_199	SV_143	0.0511165		SV_458	SV_248	0.0673714		SV_1036	SV_53	0.0448624
																				SV_207	SV_143	0.0701983		SV_513	SV_248	0.0780477		SV_60	SV_54	0.0329077
																				SV_212	SV_143	0.0507927		SV_556	SV_248	0.0773699		SV_70	SV_54	0.0649361
																				SV_217	SV_143	0.061092		SV_981	SV_248	0.0720948		SV_71	SV_54	0.0736477
																				SV_222	SV_143	0.0478371		SV_1203	SV_248	0.0655521		SV_72	SV_54	0.061794
																				SV_252	SV_143	0.0748226		SV_262	SV_257	0.0554633		SV_76	SV_54	0.073609
																				SV_264	SV_143	0.0596956		SV_268	SV_257	0.0748129		SV_82	SV_54	0.0726162
																				SV_300	SV_143	0.0392116		SV_299	SV_257	0.0777885		SV_93	SV_54	0.0628637
																				SV_312	SV_143	0.031248		SV_368	SV_257	0.0762024		SV_101	SV_54	0.0611311
																				SV_321	SV_143	0.0682176		SV_441	SV_257	0.0625157		SV_102	SV_54	0.0766932
																				SV_341	SV_143	0.0790404		SV_268	SV_258	0.0685623		SV_107	SV_54	0.0793336
																				SV_392	SV_143	0.041033		SV_276	SV_258	0.0775854		SV_110	SV_54	0.0520144
																				SV_395	SV_143	0.05507		SV_280	SV_258	0.0496041		SV_113	SV_54	0.0491705
																				SV_403	SV_143	0.058989		SV_303	SV_258	0.0606064		SV_132	SV_54	0.0511159
																				SV_431	SV_143	0.0744549		SV_361	SV_258	0.0758454		SV_133	SV_54	0.0488398
																				SV_440	SV_143	0.0387949		SV_461	SV_258	0.0468314		SV_135	SV_54	0.041781
																				SV_443	SV_143	0.0646491		SV_617	SV_258	0.0697875		SV_137	SV_54	0.0586974
																				SV_511	SV_143	0.0723425		SV_646	SV_258	0.0752321		SV_140	SV_54	0.0620838
																				SV_557	SV_143	0.0698628		SV_981	SV_258	0.060162		SV_141	SV_54	0.0579059
																				SV_560	SV_143	0.0433114		SV_268	SV_262	0.0766642		SV_169	SV_54	0.0767829
																				SV_581	SV_143	0.076523		SV_299	SV_262	0.0465648		SV_229	SV_54	0.0526421
																				SV_592	SV_143	0.0494979		SV_342	SV_262	0.0669743		SV_234	SV_54	0.0663208
																				SV_647	SV_143	0.0484421		SV_368	SV_262	0.055278		SV_238	SV_54	0.0667251
																				SV_658	SV_143	0.0393012		SV_441	SV_262	0.0797258		SV_239	SV_54	0.07464
																				SV_731	SV_143	0.0371613		SV_461	SV_266	0.0581874		SV_288	SV_54	0.0668236
																				SV_959	SV_143	0.0641443		SV_280	SV_268	0.0630801		SV_340	SV_54	0.06085
																				SV_259	SV_145	0.059249		SV_291	SV_268	0.0668727		SV_356	SV_54	0.075333
																				SV_217	SV_146	0.0708287		SV_303	SV_268	0.0680739		SV_371	SV_54	0.0748767
																				SV_557	SV_146	0.076229		SV_363	SV_268	0.0690454		SV_404	SV_54	0.0652653
																				SV_156	SV_150	0.0687844		SV_406	SV_268	0.0791298		SV_483	SV_54	0.075364
																				SV_168	SV_150	0.0638621		SV_441	SV_268	0.0745797		SV_527	SV_54	0.0463248
																				SV_199	SV_150	0.0641508		SV_461	SV_268	0.063259		SV_534	SV_54	0.0748046
																				SV_212	SV_150	0.0374201		SV_632	SV_268	0.0745966		SV_694	SV_54	0.0604344
																				SV_217	SV_150	0.0545449		SV_646	SV_268	0.0710073		SV_82	SV_56	0.0722884
																				SV_222	SV_150	0.0653757		SV_818	SV_268	0.0711098		SV_88	SV_56	0.0642627
																				SV_264	SV_150	0.0548741		SV_981	SV_268	0.07505		SV_101	SV_56	0.0760775
																				SV_300	SV_150	0.0519046		SV_329	SV_271	0.0647434		SV_110	SV_56	0.0418805
																				SV_312	SV_150	0.0385582		SV_290	SV_273	0.078257		SV_113	SV_56	0.0618949
																				SV_388	SV_150	0.0629355		SV_297	SV_273	0.0731636		SV_170	SV_56	0.0697583
																				SV_392	SV_150	0.0633646		SV_337	SV_273	0.0676472		SV_215	SV_56	0.0777326
																				SV_395	SV_150	0.0728244		SV_339	SV_273	0.0615484		SV_221	SV_56	0.0797334
																				SV_440	SV_150	0.0502907		SV_342	SV_273	0.0663725		SV_253	SV_56	0.06448
																				SV_443	SV_150	0.0627758		SV_432	SV_273	0.0439337		SV_268	SV_56	0.0675514
																				SV_471	SV_150	0.071524		SV_448	SV_273	0.0667542		SV_305	SV_56	0.0632592
																				SV_478	SV_150	0.0551869		SV_457	SV_273	0.0470868		SV_340	SV_56	0.0612373
																				SV_494	SV_150	0.0772437		SV_458	SV_273	0.0734359		SV_346	SV_56	0.0675436
																				SV_511	SV_150	0.0657002		SV_502	SV_273	0.067336		SV_396	SV_56	0.0773453
																				SV_557	SV_150	0.0559189		SV_632	SV_273	0.0736561		SV_640	SV_56	0.070436
																				SV_560	SV_150	0.0462246		SV_640	SV_273	0.0757775		SV_1544	SV_56	0.0638235
																				SV_592	SV_150	0.0377876		SV_728	SV_273	0.0619158		SV_73	SV_57	0.0594141
																				SV_647	SV_150	0.0578881		SV_762	SV_273	0.0718272		SV_79	SV_57	0.0516936
																				SV_658	SV_150	0.0388582		SV_981	SV_273	0.076002		SV_84	SV_57	0.0534833
																				SV_731	SV_150	0.0451744		SV_1068	SV_273	0.0682975		SV_85	SV_57	0.0500943
																				SV_959	SV_150	0.0484064		SV_1460	SV_273	0.0629346		SV_86	SV_57	0.0467455
																				SV_429	SV_151	0.0629726		SV_1493	SV_273	0.0499018		SV_88	SV_57	0.0726072
																				SV_974	SV_151	0.0714258		SV_319	SV_275	0.0775843		SV_90	SV_57	0.0577443
																				SV_161	SV_156	0.0461024		SV_303	SV_276	0.0758075		SV_95	SV_57	0.0405097
																				SV_188	SV_156	0.0561422		SV_333	SV_276	0.0760086		SV_102	SV_57	0.0571528
																				SV_197	SV_156	0.0485884		SV_461	SV_276	0.064668		SV_105	SV_57	0.0451982
																				SV_243	SV_156	0.0760969		SV_646	SV_276	0.0799957		SV_114	SV_57	0.0437941
																				SV_252	SV_156	0.0585677		SV_337	SV_279	0.0731609		SV_116	SV_57	0.0585809
																				SV_264	SV_156	0.0439754		SV_303	SV_280	0.0749653		SV_128	SV_57	0.0689857
																				SV_286	SV_156	0.0696639		SV_319	SV_280	0.0679515		SV_134	SV_57	0.0710801
																				SV_300	SV_156	0.0461151		SV_337	SV_280	0.0677586		SV_142	SV_57	0.0550603
																				SV_302	SV_156	0.0535886		SV_339	SV_280	0.07287		SV_154	SV_57	0.0466159
																				SV_312	SV_156	0.0404902		SV_361	SV_280	0.0733654		SV_164	SV_57	0.0620238
																				SV_316	SV_156	0.0746006		SV_448	SV_280	0.0625831		SV_169	SV_57	0.0588945
																				SV_333	SV_156	0.0747767		SV_457	SV_280	0.0579702		SV_186	SV_57	0.0560884
																				SV_385	SV_156	0.0420788		SV_458	SV_280	0.0456831		SV_190	SV_57	0.0559884
																				SV_392	SV_156	0.0675497		SV_461	SV_280	0.0567253		SV_204	SV_57	0.0492202
																				SV_403	SV_156	0.0731543		SV_646	SV_280	0.0537466		SV_243	SV_57	0.0457035
																				SV_431	SV_156	0.0749795		SV_981	SV_280	0.0478643		SV_253	SV_57	0.0723197
																				SV_436	SV_156	0.0711585		SV_985	SV_280	0.0724313		SV_265	SV_57	0.0704869
																				SV_440	SV_156	0.0530326		SV_301	SV_284	0.0683409		SV_285	SV_57	0.0508824
																				SV_531	SV_156	0.043345		SV_556	SV_284	0.0643803		SV_292	SV_57	0.0506806
																				SV_560	SV_156	0.0769394		SV_732	SV_284	0.0759543		SV_310	SV_57	0.0452117
																				SV_570	SV_156	0.0665537		SV_432	SV_290	0.055317		SV_328	SV_57	0.0747245
																				SV_581	SV_156	0.0629355		SV_457	SV_290	0.0619618		SV_345	SV_57	0.0727169
																				SV_592	SV_156	0.0739973		SV_502	SV_290	0.0685805		SV_358	SV_57	0.0750429
																				SV_647	SV_156	0.0378661		SV_632	SV_290	0.0664168		SV_389	SV_57	0.0674777
																				SV_731	SV_156	0.0701508		SV_774	SV_290	0.0714097		SV_503	SV_57	0.0675968
																				SV_1189	SV_156	0.0743154		SV_432	SV_297	0.0510807		SV_532	SV_57	0.0662922
																				SV_168	SV_158	0.0609433		SV_502	SV_297	0.0733304		SV_561	SV_57	0.0575956
																				SV_197	SV_158	0.062366		SV_728	SV_297	0.075301		SV_563	SV_57	0.0673394
																				SV_392	SV_158	0.0752977		SV_762	SV_297	0.0764467		SV_605	SV_57	0.0431917
																				SV_403	SV_158	0.0799542		SV_1068	SV_297	0.0753335		SV_615	SV_57	0.0550405
																				SV_509	SV_158	0.0684681		SV_1104	SV_297	0.0790527		SV_623	SV_57	0.047339
																				SV_172	SV_160	0.068909		SV_368	SV_299	0.0776332		SV_742	SV_57	0.0772341
																				SV_395	SV_160	0.0784429		SV_728	SV_299	0.0797779		SV_923	SV_57	0.0635417
																				SV_431	SV_160	0.0678122		SV_911	SV_299	0.0757952		SV_928	SV_57	0.0795353
																				SV_658	SV_160	0.059211		SV_342	SV_301	0.0556819		SV_1036	SV_57	0.0673006
																				SV_900	SV_160	0.0679535		SV_361	SV_301	0.0730515		SV_1089	SV_57	0.0554955
																				SV_962	SV_160	0.051924		SV_368	SV_301	0.0721655		SV_68	SV_58	0.0728866
																				SV_2031	SV_160	0.0639931		SV_432	SV_301	0.0761592		SV_71	SV_60	0.060048
																				SV_188	SV_161	0.0785668		SV_461	SV_301	0.0718878		SV_82	SV_60	0.0699756
																				SV_197	SV_161	0.0682781		SV_628	SV_301	0.0647853		SV_85	SV_60	0.0626184
																				SV_199	SV_161	0.0690768		SV_762	SV_301	0.0654253		SV_88	SV_60	0.0799809
																				SV_222	SV_161	0.0677609		SV_818	SV_301	0.069188		SV_93	SV_60	0.0704119
																				SV_252	SV_161	0.0707286		SV_336	SV_303	0.0699143		SV_101	SV_60	0.0572861
																				SV_300	SV_161	0.0683858		SV_339	SV_303	0.0647379		SV_102	SV_60	0.0594793
																				SV_302	SV_161	0.0605664		SV_361	SV_303	0.0483752		SV_110	SV_60	0.0532869
																				SV_312	SV_161	0.0658403		SV_461	SV_303	0.0373494		SV_113	SV_60	0.0362221
																				SV_385	SV_161	0.0737304		SV_617	SV_303	0.0695244		SV_127	SV_60	0.0535495
																				SV_431	SV_161	0.0748203		SV_646	SV_303	0.0627861		SV_132	SV_60	0.060656
																				SV_440	SV_161	0.0551361		SV_818	SV_303	0.072468		SV_133	SV_60	0.0686617
																				SV_531	SV_161	0.0587716		SV_890	SV_304	0.0754976		SV_134	SV_60	0.079259
																				SV_647	SV_161	0.07117		SV_1094	SV_304	0.0608592		SV_135	SV_60	0.0738049
																				SV_1383	SV_161	0.0757098		SV_319	SV_310	0.0620232		SV_137	SV_60	0.0796871
																				SV_169	SV_168	0.0741788		SV_361	SV_310	0.0608767		SV_140	SV_60	0.0640061
																				SV_197	SV_168	0.0602143		SV_646	SV_310	0.056106		SV_141	SV_60	0.0593938
																				SV_199	SV_168	0.0782361		SV_981	SV_310	0.0797238		SV_169	SV_60	0.0788943
																				SV_222	SV_168	0.0737581		SV_361	SV_319	0.0737742		SV_190	SV_60	0.0686941
																				SV_300	SV_168	0.0735062		SV_461	SV_319	0.0684085		SV_229	SV_60	0.0455649
																				SV_312	SV_168	0.058255		SV_617	SV_319	0.0783096		SV_234	SV_60	0.0544867
																				SV_360	SV_168	0.0601274		SV_646	SV_319	0.0503717		SV_239	SV_60	0.0533031
																				SV_392	SV_168	0.0572908		SV_653	SV_319	0.079883		SV_243	SV_60	0.0739514
																				SV_403	SV_168	0.0639354		SV_985	SV_319	0.0710982		SV_249	SV_60	0.0669047
																				SV_431	SV_168	0.0723879		SV_363	SV_327	0.0730028		SV_288	SV_60	0.0701802
																				SV_560	SV_168	0.0797698		SV_339	SV_336	0.0421832		SV_295	SV_60	0.0655948
																				SV_592	SV_168	0.0721607		SV_361	SV_336	0.0798441		SV_340	SV_60	0.060715
																				SV_658	SV_168	0.0771402		SV_432	SV_336	0.0399076		SV_367	SV_60	0.0777975
																				SV_959	SV_168	0.0708899		SV_728	SV_336	0.0489207		SV_404	SV_60	0.0735794
																				SV_199	SV_169	0.0508793		SV_762	SV_336	0.0451792		SV_527	SV_60	0.0561465
																				SV_217	SV_169	0.0771568		SV_448	SV_337	0.0505335		SV_534	SV_60	0.0769267
																				SV_592	SV_169	0.0593631		SV_457	SV_337	0.0643975		SV_694	SV_60	0.0687309
																				SV_199	SV_172	0.0661203		SV_458	SV_337	0.0744656		SV_282	SV_61	0.0661236
																				SV_222	SV_172	0.0685076		SV_640	SV_337	0.0798592		SV_123	SV_64	0.0793149
																				SV_575	SV_172	0.0733479		SV_981	SV_337	0.0779297		SV_166	SV_64	0.0760629
																				SV_582	SV_172	0.0664447		SV_361	SV_339	0.0666179		SV_203	SV_64	0.0633912
																				SV_658	SV_172	0.0569981		SV_432	SV_339	0.0638606		SV_236	SV_64	0.0730294
																				SV_962	SV_172	0.0585002		SV_457	SV_339	0.0487323		SV_540	SV_64	0.0787359
																				SV_188	SV_174	0.0753106		SV_458	SV_339	0.050813		SV_604	SV_64	0.071693
																				SV_197	SV_174	0.0691879		SV_461	SV_339	0.0716195		SV_643	SV_64	0.0787754
																				SV_199	SV_174	0.0790204		SV_646	SV_339	0.0734457		SV_81	SV_66	0.0631053
																				SV_238	SV_175	0.0593965		SV_728	SV_339	0.060949		SV_88	SV_66	0.0510283
																				SV_286	SV_175	0.0774551		SV_762	SV_339	0.0645828		SV_91	SV_66	0.0696979
																				SV_420	SV_175	0.0681442		SV_1094	SV_339	0.0490711		SV_114	SV_66	0.0491852
																				SV_852	SV_175	0.0650724		SV_1131	SV_339	0.0632631		SV_128	SV_66	0.0231049
																				SV_300	SV_178	0.045387		SV_368	SV_342	0.0620415		SV_142	SV_66	0.0788235
																				SV_443	SV_178	0.0746953		SV_459	SV_342	0.0586329		SV_153	SV_66	0.0725433
																				SV_447	SV_178	0.0642944		SV_628	SV_342	0.0504083		SV_154	SV_66	0.0757297
																				SV_560	SV_178	0.0780936		SV_762	SV_342	0.0700792		SV_155	SV_66	0.046636
																				SV_898	SV_178	0.0604099		SV_561	SV_345	0.0758143		SV_164	SV_66	0.0437764
																				SV_959	SV_178	0.0731873		SV_875	SV_345	0.0512502		SV_170	SV_66	0.0715515
																				SV_983	SV_178	0.0763902		SV_1201	SV_345	0.0695512		SV_171	SV_66	0.0783195
																				SV_1348	SV_178	0.079283		SV_424	SV_360	0.071653		SV_177	SV_66	0.0562709
																				SV_194	SV_184	0.0594385		SV_726	SV_360	0.0726262		SV_186	SV_66	0.0363512
																				SV_200	SV_184	0.0631993		SV_730	SV_360	0.069815		SV_188	SV_66	0.0539917
																				SV_201	SV_184	0.0567161		SV_432	SV_361	0.0733571		SV_189	SV_66	0.0375477
																				SV_241	SV_184	0.0540634		SV_461	SV_361	0.0435829		SV_190	SV_66	0.0686425
																				SV_366	SV_184	0.0541388		SV_628	SV_361	0.0693266		SV_221	SV_66	0.0655639
																				SV_544	SV_184	0.060889		SV_646	SV_361	0.0547607		SV_235	SV_66	0.046806
																				SV_851	SV_184	0.0697972		SV_981	SV_361	0.0748441		SV_237	SV_66	0.0698081
																				SV_1245	SV_184	0.0764737		SV_461	SV_363	0.0744445		SV_251	SV_66	0.0520153
																				SV_1218	SV_187	0.0758786		SV_646	SV_363	0.0793041		SV_253	SV_66	0.0796298
																				SV_197	SV_188	0.0696487		SV_818	SV_363	0.0799426		SV_285	SV_66	0.0422934
																				SV_340	SV_188	0.0763479		SV_459	SV_368	0.077507		SV_305	SV_66	0.0520081
																				SV_385	SV_188	0.0775046		SV_728	SV_368	0.0753086		SV_364	SV_66	0.0454439
																				SV_431	SV_188	0.0786807		SV_733	SV_386	0.0655285		SV_389	SV_66	0.0260443
																				SV_581	SV_188	0.0790754		SV_1068	SV_397	0.0756208		SV_396	SV_66	0.0610019
																				SV_647	SV_188	0.0725653		SV_513	SV_414	0.0751859		SV_400	SV_66	0.076239
																				SV_797	SV_188	0.0662917		SV_665	SV_424	0.0787499		SV_433	SV_66	0.0751634
																				SV_292	SV_192	0.0679011		SV_726	SV_424	0.0777759		SV_472	SV_66	0.073907
																				SV_307	SV_192	0.0443819		SV_730	SV_424	0.069812		SV_503	SV_66	0.0591024
																				SV_347	SV_192	0.0530855		SV_457	SV_432	0.053752		SV_532	SV_66	0.0429559
																				SV_404	SV_192	0.076425		SV_728	SV_432	0.0558735		SV_543	SV_66	0.0559949
																				SV_906	SV_192	0.0760595		SV_762	SV_432	0.0541697		SV_556	SV_66	0.0503204
																				SV_968	SV_192	0.0739267		SV_1068	SV_432	0.0582311		SV_558	SV_66	0.0718265
																				SV_978	SV_192	0.0691826		SV_1104	SV_432	0.0731993		SV_594	SV_66	0.0625685
																				SV_1322	SV_192	0.0639983		SV_1460	SV_432	0.067528		SV_609	SV_66	0.0420527
																				SV_1502	SV_192	0.0799835		SV_457	SV_448	0.0786835		SV_625	SV_66	0.0355889
																				SV_1567	SV_192	0.0657859		SV_458	SV_448	0.0758429		SV_636	SV_66	0.0643763
																				SV_200	SV_194	0.0640583		SV_632	SV_448	0.0667974		SV_683	SV_66	0.0732893
																				SV_201	SV_194	0.0570331		SV_640	SV_448	0.074048		SV_708	SV_66	0.0483066
																				SV_241	SV_194	0.0489348		SV_646	SV_448	0.0635275		SV_724	SV_66	0.0757503
																				SV_366	SV_194	0.0610978		SV_714	SV_448	0.068142		SV_756	SV_66	0.0512594
																				SV_505	SV_194	0.0585722		SV_774	SV_448	0.0797382		SV_865	SV_66	0.0669668
																				SV_544	SV_194	0.056956		SV_981	SV_448	0.0791537		SV_942	SV_66	0.0594572
																				SV_851	SV_194	0.0590564		SV_985	SV_448	0.0578608		SV_1020	SV_66	0.0749104
																				SV_1075	SV_194	0.078675		SV_762	SV_450	0.0795834		SV_1088	SV_66	0.0712693
																				SV_1245	SV_194	0.0728642		SV_458	SV_457	0.0326608		SV_1143	SV_66	0.061849
																				SV_199	SV_197	0.0755585		SV_640	SV_457	0.0753026		SV_1338	SV_66	0.0679021
																				SV_222	SV_197	0.0599525		SV_680	SV_457	0.0580829		SV_1544	SV_66	0.076691
																				SV_252	SV_197	0.043314		SV_981	SV_457	0.0570737		SV_185	SV_67	0.0765823
																				SV_264	SV_197	0.0717357		SV_1094	SV_457	0.0733736		SV_502	SV_67	0.0777762
																				SV_300	SV_197	0.055312		SV_1493	SV_457	0.0585658		SV_630	SV_67	0.0796476
																				SV_312	SV_197	0.0374061		SV_680	SV_458	0.0733332		SV_679	SV_67	0.0662525
																				SV_321	SV_197	0.0771352		SV_981	SV_458	0.0678267		SV_81	SV_68	0.073298
																				SV_392	SV_197	0.0708372		SV_1094	SV_458	0.0768		SV_258	SV_68	0.0629335
																				SV_402	SV_197	0.0562245		SV_1131	SV_458	0.0758854		SV_72	SV_70	0.0702534
																				SV_403	SV_197	0.0538759		SV_628	SV_459	0.0674721		SV_73	SV_70	0.0582448
																				SV_531	SV_197	0.0744953		SV_1068	SV_459	0.0739909		SV_76	SV_70	0.0305952
																				SV_560	SV_197	0.0626696		SV_617	SV_461	0.0602288		SV_132	SV_70	0.0625765
																				SV_570	SV_197	0.0675665		SV_628	SV_461	0.0769393		SV_135	SV_70	0.0630547
																				SV_647	SV_197	0.0754436		SV_646	SV_461	0.053242		SV_140	SV_70	0.078458
																				SV_814	SV_197	0.0759678		SV_818	SV_461	0.0620573		SV_265	SV_70	0.0764434
																				SV_1189	SV_197	0.0691541		SV_981	SV_461	0.0722721		SV_288	SV_70	0.0721002
																				SV_212	SV_199	0.0613285		SV_513	SV_475	0.0779897		SV_304	SV_70	0.075026
																				SV_217	SV_199	0.0713589		SV_1203	SV_475	0.0784395		SV_356	SV_70	0.0791722
																				SV_222	SV_199	0.0430786		SV_632	SV_502	0.0469143		SV_483	SV_70	0.0709377
																				SV_252	SV_199	0.0735944		SV_774	SV_502	0.0730895		SV_527	SV_70	0.0773933
																				SV_300	SV_199	0.0628748		SV_640	SV_513	0.079566		SV_694	SV_70	0.0683354
																				SV_312	SV_199	0.0690808		SV_1201	SV_561	0.0765905		SV_113	SV_71	0.0705496
																				SV_341	SV_199	0.0525759		SV_646	SV_617	0.0722247		SV_76	SV_72	0.0607796
																				SV_392	SV_199	0.0617632		SV_701	SV_625	0.0791533		SV_132	SV_72	0.05238
																				SV_425	SV_199	0.077877		SV_981	SV_625	0.0707519		SV_135	SV_72	0.0472174
																				SV_440	SV_199	0.0576821		SV_661	SV_628	0.0761909		SV_356	SV_72	0.0756809
																				SV_557	SV_199	0.0766153		SV_691	SV_628	0.0697495		SV_483	SV_72	0.0680751
																				SV_560	SV_199	0.0522718		SV_646	SV_632	0.0699696		SV_76	SV_73	0.0579279
																				SV_575	SV_199	0.0769559		SV_774	SV_632	0.0744946		SV_79	SV_73	0.0717902
																				SV_592	SV_199	0.0575184		SV_981	SV_632	0.0739934		SV_84	SV_73	0.0719469
																				SV_658	SV_199	0.0652983		SV_981	SV_646	0.0739642		SV_86	SV_73	0.0759984
																				SV_1138	SV_199	0.0791562		SV_985	SV_646	0.0631238		SV_95	SV_73	0.0763825
																				SV_1383	SV_199	0.0772183		SV_691	SV_661	0.0764039		SV_120	SV_73	0.0766318
																				SV_201	SV_200	0.0645277		SV_726	SV_665	0.0745114		SV_204	SV_73	0.0508904
																				SV_241	SV_200	0.0598593		SV_730	SV_726	0.0736909		SV_265	SV_73	0.061265
																				SV_366	SV_200	0.0726973		SV_762	SV_728	0.0460095		SV_356	SV_73	0.0597741
																				SV_544	SV_200	0.0700389		SV_1068	SV_728	0.0604797		SV_483	SV_73	0.0721981
																				SV_851	SV_200	0.0705057		SV_897	SV_730	0.0785229		SV_605	SV_73	0.0464498
																				SV_1245	SV_200	0.0743451		SV_835	SV_762	0.0714364		SV_1089	SV_73	0.0771315
																				SV_241	SV_201	0.0530211		SV_1199	SV_795	0.0759949		SV_101	SV_74	0.0633754
																				SV_366	SV_201	0.061485		SV_1201	SV_875	0.0582548		SV_110	SV_74	0.0742358
																				SV_505	SV_201	0.076551		SV_1094	SV_890	0.0703815		SV_139	SV_74	0.0432268
																				SV_544	SV_201	0.0620924		SV_940	SV_914	0.067464		SV_153	SV_74	0.0783169
																				SV_851	SV_201	0.0694799		SV_1656	SV_914	0.0660032		SV_155	SV_74	0.0613362
																				SV_1111	SV_201	0.0761614		SV_981	SV_925	0.0799259		SV_187	SV_74	0.0581424
																				SV_1245	SV_201	0.077614		SV_1656	SV_940	0.0748852		SV_190	SV_74	0.0791418
																				SV_300	SV_207	0.0673797						SV_202	SV_74	0.0670648
																				SV_395	SV_207	0.0419429						SV_221	SV_74	0.0424151
																				SV_443	SV_207	0.070574						SV_235	SV_74	0.0786017
																				SV_560	SV_207	0.0775527						SV_271	SV_74	0.0711466
																				SV_600	SV_207	0.0558068						SV_285	SV_74	0.0705663
																				SV_1643	SV_207	0.072933						SV_364	SV_74	0.059294
																				SV_243	SV_208	0.0774858						SV_367	SV_74	0.0373561
																				SV_238	SV_210	0.0398711						SV_527	SV_74	0.0633855
																				SV_243	SV_210	0.0668375						SV_543	SV_74	0.0461365
																				SV_264	SV_210	0.0718937						SV_558	SV_74	0.0637239
																				SV_286	SV_210	0.0645042						SV_662	SV_74	0.0671158
																				SV_302	SV_210	0.0729982						SV_107	SV_75	0.0742429
																				SV_312	SV_210	0.0796225						SV_133	SV_75	0.0606852
																				SV_403	SV_210	0.0718443						SV_139	SV_75	0.0686316
																				SV_420	SV_210	0.0492753						SV_169	SV_75	0.055437
																				SV_447	SV_210	0.0713838						SV_190	SV_75	0.0611393
																				SV_567	SV_210	0.0595287						SV_285	SV_75	0.0635237
																				SV_570	SV_210	0.0435237						SV_375	SV_75	0.078337
																				SV_761	SV_210	0.0782755						SV_605	SV_75	0.0743171
																				SV_951	SV_210	0.0736382						SV_85	SV_76	0.0724226
																				SV_222	SV_212	0.0700797						SV_132	SV_76	0.0513899
																				SV_252	SV_212	0.0682447						SV_135	SV_76	0.0712065
																				SV_264	SV_212	0.0647716						SV_288	SV_76	0.0723681
																				SV_300	SV_212	0.05237						SV_304	SV_76	0.0507902
																				SV_312	SV_212	0.0482907						SV_356	SV_76	0.0639972
																				SV_341	SV_212	0.0728577						SV_483	SV_76	0.0614476
																				SV_388	SV_212	0.0410302						SV_694	SV_76	0.0648337
																				SV_395	SV_212	0.0712499						SV_246	SV_77	0.0683925
																				SV_440	SV_212	0.0524927						SV_112	SV_78	0.0717591
																				SV_443	SV_212	0.0554911						SV_81	SV_79	0.0666389
																				SV_471	SV_212	0.0619362						SV_84	SV_79	0.0475721
																				SV_478	SV_212	0.0570509						SV_85	SV_79	0.0755618
																				SV_511	SV_212	0.0695033						SV_86	SV_79	0.0634633
																				SV_557	SV_212	0.0642287						SV_90	SV_79	0.0677972
																				SV_560	SV_212	0.0326047						SV_95	SV_79	0.0535932
																				SV_592	SV_212	0.0635833						SV_102	SV_79	0.0646229
																				SV_658	SV_212	0.0471902						SV_105	SV_79	0.0576633
																				SV_716	SV_212	0.0641188						SV_114	SV_79	0.0586646
																				SV_959	SV_212	0.0668447						SV_116	SV_79	0.0763653
																				SV_1189	SV_212	0.0743332						SV_154	SV_79	0.0642792
																				SV_1577	SV_212	0.0490624						SV_176	SV_79	0.0623106
																				SV_2112	SV_212	0.0669418						SV_204	SV_79	0.0441617
																				SV_797	SV_214	0.0727666						SV_253	SV_79	0.0746025
																				SV_256	SV_216	0.0709997						SV_265	SV_79	0.0784202
																				SV_299	SV_216	0.0797622						SV_290	SV_79	0.0730779
																				SV_230	SV_217	0.0634803						SV_292	SV_79	0.0548464
																				SV_557	SV_217	0.0625344						SV_310	SV_79	0.0781509
																				SV_592	SV_217	0.0485227						SV_345	SV_79	0.0652227
																				SV_658	SV_217	0.0786283						SV_532	SV_79	0.0749875
																				SV_731	SV_217	0.0519503						SV_563	SV_79	0.0569335
																				SV_223	SV_218	0.0726738						SV_598	SV_79	0.0657661
																				SV_232	SV_218	0.0660153						SV_605	SV_79	0.0541036
																				SV_442	SV_218	0.0730842						SV_615	SV_79	0.0780848
																				SV_1097	SV_218	0.0782039						SV_86	SV_81	0.0623927
																				SV_252	SV_222	0.056087						SV_105	SV_81	0.0708654
																				SV_264	SV_222	0.0741112						SV_114	SV_81	0.0458076
																				SV_300	SV_222	0.0744345						SV_116	SV_81	0.0680896
																				SV_312	SV_222	0.0491597						SV_128	SV_81	0.0568342
																				SV_392	SV_222	0.0683758						SV_154	SV_81	0.0616671
																				SV_402	SV_222	0.0595365						SV_164	SV_81	0.0667386
																				SV_403	SV_222	0.057107						SV_258	SV_81	0.0742174
																				SV_431	SV_222	0.0640037						SV_282	SV_81	0.0774522
																				SV_560	SV_222	0.0610186						SV_293	SV_81	0.0766574
																				SV_575	SV_222	0.0662598						SV_305	SV_81	0.0655614
																				SV_592	SV_222	0.07865						SV_345	SV_81	0.0762308
																				SV_658	SV_222	0.0708503						SV_353	SV_81	0.0638298
																				SV_1189	SV_222	0.0707519						SV_389	SV_81	0.0718768
																				SV_298	SV_228	0.0700453						SV_441	SV_81	0.0423531
																				SV_303	SV_228	0.0791045						SV_477	SV_81	0.0715856
																				SV_554	SV_228	0.0739465						SV_532	SV_81	0.0681157
																				SV_626	SV_228	0.0740467						SV_598	SV_81	0.0626766
																				SV_904	SV_228	0.0789133						SV_609	SV_81	0.0563065
																				SV_476	SV_231	0.0790735						SV_615	SV_81	0.0645114
																				SV_626	SV_231	0.0771252						SV_625	SV_81	0.0647217
																				SV_360	SV_232	0.0755095						SV_822	SV_81	0.0774083
																				SV_575	SV_232	0.0544476						SV_1338	SV_81	0.0798186
																				SV_752	SV_232	0.072888						SV_110	SV_82	0.057345
																				SV_837	SV_232	0.0753985						SV_113	SV_82	0.0379694
																				SV_845	SV_232	0.0554014						SV_128	SV_82	0.0641641
																				SV_243	SV_238	0.0540696						SV_139	SV_82	0.0635812
																				SV_286	SV_238	0.0713447						SV_155	SV_82	0.0776832
																				SV_302	SV_238	0.0609565						SV_188	SV_82	0.0662532
																				SV_420	SV_238	0.0476963						SV_190	SV_82	0.0702565
																				SV_435	SV_238	0.0696499						SV_195	SV_82	0.0546522
																				SV_436	SV_238	0.066759						SV_221	SV_82	0.0781637
																				SV_447	SV_238	0.0638125						SV_229	SV_82	0.0683165
																				SV_567	SV_238	0.0797101						SV_238	SV_82	0.0626851
																				SV_570	SV_238	0.0594387						SV_271	SV_82	0.0784117
																				SV_366	SV_241	0.0698219						SV_285	SV_82	0.0744971
																				SV_505	SV_241	0.0749651						SV_305	SV_82	0.0685603
																				SV_544	SV_241	0.06474						SV_340	SV_82	0.0505993
																				SV_851	SV_241	0.070704						SV_367	SV_82	0.0744847
																				SV_1245	SV_241	0.0750052						SV_404	SV_82	0.072413
																				SV_442	SV_242	0.0797179						SV_532	SV_82	0.0679153
																				SV_300	SV_243	0.0795782						SV_558	SV_82	0.0582574
																				SV_447	SV_243	0.0687934						SV_907	SV_82	0.0797969
																				SV_567	SV_243	0.0772891						SV_1291	SV_82	0.0763718
																				SV_570	SV_243	0.0485785						SV_101	SV_83	0.0782701
																				SV_600	SV_243	0.0719507						SV_140	SV_83	0.0768674
																				SV_473	SV_244	0.0649816						SV_86	SV_84	0.062644
																				SV_264	SV_252	0.0476859						SV_90	SV_84	0.0481174
																				SV_300	SV_252	0.056187						SV_95	SV_84	0.0798807
																				SV_302	SV_252	0.0724526						SV_105	SV_84	0.049189
																				SV_312	SV_252	0.0386857						SV_114	SV_84	0.071967
																				SV_402	SV_252	0.0509995						SV_116	SV_84	0.0737527
																				SV_403	SV_252	0.076956						SV_154	SV_84	0.0557743
																				SV_531	SV_252	0.0706381						SV_157	SV_84	0.0798926
																				SV_560	SV_252	0.0534814						SV_204	SV_84	0.0580279
																				SV_567	SV_252	0.0629967						SV_292	SV_84	0.0544565
																				SV_1189	SV_252	0.0476417						SV_310	SV_84	0.0571908
																				SV_278	SV_256	0.0630131						SV_345	SV_84	0.0594902
																				SV_299	SV_256	0.0793136						SV_563	SV_84	0.0631297
																				SV_383	SV_256	0.0772561						SV_605	SV_84	0.0634106
																				SV_464	SV_256	0.0792386						SV_615	SV_84	0.0670089
																				SV_614	SV_256	0.0730968						SV_923	SV_84	0.0772945
																				SV_748	SV_256	0.0704033						SV_88	SV_85	0.0530987
																				SV_769	SV_256	0.0798194						SV_93	SV_85	0.07277
																				SV_902	SV_256	0.0676247						SV_95	SV_85	0.0599333
																				SV_314	SV_259	0.0771889						SV_101	SV_85	0.0627823
																				SV_286	SV_264	0.0447799						SV_102	SV_85	0.035875
																				SV_300	SV_264	0.0534521						SV_110	SV_85	0.0686874
																				SV_302	SV_264	0.0476014						SV_114	SV_85	0.0725103
																				SV_312	SV_264	0.0334719						SV_128	SV_85	0.0762235
																				SV_388	SV_264	0.0576043						SV_134	SV_85	0.0792603
																				SV_402	SV_264	0.0675141						SV_140	SV_85	0.048374
																				SV_403	SV_264	0.0689226						SV_142	SV_85	0.0568007
																				SV_440	SV_264	0.0736822						SV_155	SV_85	0.0693408
																				SV_478	SV_264	0.0551373						SV_186	SV_85	0.0638019
																				SV_511	SV_264	0.0669743						SV_189	SV_85	0.067742
																				SV_531	SV_264	0.0700938						SV_190	SV_85	0.0600397
																				SV_560	SV_264	0.067296						SV_196	SV_85	0.0586513
																				SV_567	SV_264	0.0600553						SV_204	SV_85	0.0741693
																				SV_570	SV_264	0.0689822						SV_221	SV_85	0.0799076
																				SV_592	SV_264	0.0626457						SV_234	SV_85	0.0751752
																				SV_647	SV_264	0.0502111						SV_235	SV_85	0.0728857
																				SV_658	SV_264	0.0756556						SV_243	SV_85	0.039267
																				SV_731	SV_264	0.0791622						SV_253	SV_85	0.0612162
																				SV_773	SV_264	0.0768973						SV_254	SV_85	0.0664067
																				SV_959	SV_264	0.0749818						SV_285	SV_85	0.0639472
																				SV_1189	SV_264	0.0441315						SV_288	SV_85	0.0650974
																				SV_316	SV_274	0.0616668						SV_292	SV_85	0.0769442
																				SV_385	SV_274	0.073459						SV_343	SV_85	0.0667298
																				SV_592	SV_274	0.0784811						SV_378	SV_85	0.0676394
																				SV_380	SV_276	0.0794407						SV_389	SV_85	0.076737
																				SV_464	SV_278	0.0728727						SV_472	SV_85	0.0693266
																				SV_748	SV_278	0.0724393						SV_503	SV_85	0.0650685
																				SV_755	SV_278	0.0702408						SV_522	SV_85	0.046214
																				SV_902	SV_278	0.0750634						SV_527	SV_85	0.0610219
																				SV_302	SV_286	0.0544321						SV_534	SV_85	0.0728336
																				SV_312	SV_286	0.0567493						SV_561	SV_85	0.0585341
																				SV_333	SV_286	0.0760975						SV_605	SV_85	0.0729026
																				SV_403	SV_286	0.0798278						SV_623	SV_85	0.0726596
																				SV_436	SV_286	0.0635526						SV_694	SV_85	0.0666308
																				SV_478	SV_286	0.0641428						SV_756	SV_85	0.0767741
																				SV_567	SV_286	0.0753817						SV_789	SV_85	0.0776919
																				SV_570	SV_286	0.059439						SV_899	SV_85	0.0728058
																				SV_581	SV_286	0.0735349						SV_928	SV_85	0.0794295
																				SV_647	SV_286	0.0775589						SV_946	SV_85	0.0692648
																				SV_951	SV_286	0.0783963						SV_1036	SV_85	0.0621373
																				SV_967	SV_286	0.0775993						SV_90	SV_86	0.0482334
																				SV_1189	SV_286	0.0777244						SV_95	SV_86	0.0650539
																				SV_307	SV_292	0.0591895						SV_105	SV_86	0.057481
																				SV_347	SV_292	0.0684267						SV_114	SV_86	0.0571116
																				SV_1567	SV_292	0.0757357						SV_116	SV_86	0.0557152
																				SV_369	SV_293	0.078111						SV_128	SV_86	0.0782342
																				SV_476	SV_298	0.0790959						SV_142	SV_86	0.0750317
																				SV_554	SV_298	0.0713662						SV_154	SV_86	0.0630639
																				SV_626	SV_298	0.0767271						SV_186	SV_86	0.0737571
																				SV_704	SV_298	0.0721205						SV_204	SV_86	0.0694461
																				SV_769	SV_299	0.0683501						SV_207	SV_86	0.0796395
																				SV_302	SV_300	0.0786042						SV_265	SV_86	0.0608709
																				SV_312	SV_300	0.032729						SV_285	SV_86	0.0793033
																				SV_388	SV_300	0.0661013						SV_328	SV_86	0.0726949
																				SV_392	SV_300	0.0491868						SV_345	SV_86	0.0758967
																				SV_395	SV_300	0.0563958						SV_375	SV_86	0.0695344
																				SV_402	SV_300	0.0735787						SV_389	SV_86	0.0797308
																				SV_403	SV_300	0.0667181						SV_441	SV_86	0.0630982
																				SV_440	SV_300	0.0431765						SV_532	SV_86	0.0745009
																				SV_443	SV_300	0.048896						SV_563	SV_86	0.0782465
																				SV_447	SV_300	0.0778518						SV_598	SV_86	0.0565668
																				SV_531	SV_300	0.076034						SV_605	SV_86	0.0539462
																				SV_560	SV_300	0.0342968						SV_615	SV_86	0.0682091
																				SV_567	SV_300	0.0696318						SV_623	SV_86	0.0670843
																				SV_570	SV_300	0.0691729						SV_742	SV_86	0.0435678
																				SV_592	SV_300	0.0728706						SV_822	SV_86	0.0762451
																				SV_600	SV_300	0.0747773						SV_923	SV_86	0.0581557
																				SV_647	SV_300	0.0723507						SV_1089	SV_86	0.0609921
																				SV_658	SV_300	0.0596465						SV_95	SV_88	0.059825
																				SV_814	SV_300	0.0739573						SV_101	SV_88	0.0512379
																				SV_898	SV_300	0.0760797						SV_102	SV_88	0.0745945
																				SV_959	SV_300	0.0609405						SV_110	SV_88	0.0592965
																				SV_1189	SV_300	0.0719409						SV_113	SV_88	0.0656533
																				SV_1348	SV_300	0.0694698						SV_114	SV_88	0.073122
																				SV_1643	SV_300	0.075739						SV_128	SV_88	0.0345143
																				SV_312	SV_302	0.0589522						SV_140	SV_88	0.0791602
																				SV_403	SV_302	0.0779357						SV_142	SV_88	0.078442
																				SV_420	SV_302	0.0619434						SV_154	SV_88	0.0795773
																				SV_436	SV_302	0.0625132						SV_155	SV_88	0.0514904
																				SV_531	SV_302	0.0576947						SV_164	SV_88	0.0605222
																				SV_567	SV_302	0.078888						SV_167	SV_88	0.0782414
																				SV_570	SV_302	0.0684596						SV_170	SV_88	0.0434586
																				SV_647	SV_302	0.0743887						SV_177	SV_88	0.0435046
																				SV_1189	SV_302	0.0738013						SV_186	SV_88	0.0445495
																				SV_554	SV_303	0.0662955						SV_188	SV_88	0.0547846
																				SV_347	SV_307	0.0529137						SV_189	SV_88	0.0292029
																				SV_404	SV_307	0.0665982						SV_190	SV_88	0.0712272
																				SV_858	SV_307	0.0791002						SV_196	SV_88	0.0415164
																				SV_906	SV_307	0.07334						SV_221	SV_88	0.0494393
																				SV_924	SV_307	0.0742997						SV_235	SV_88	0.0414354
																				SV_978	SV_307	0.0666942						SV_243	SV_88	0.0538506
																				SV_1322	SV_307	0.071242						SV_251	SV_88	0.058113
																				SV_1502	SV_307	0.0691698						SV_253	SV_88	0.028805
																				SV_1567	SV_307	0.0591564						SV_254	SV_88	0.047991
																				SV_1590	SV_307	0.0768173						SV_265	SV_88	0.0561998
																				SV_2004	SV_307	0.0793762						SV_285	SV_88	0.0493614
																				SV_380	SV_309	0.0696751						SV_295	SV_88	0.0590982
																				SV_473	SV_309	0.0641752						SV_305	SV_88	0.0389743
																				SV_803	SV_309	0.0698052						SV_346	SV_88	0.0644096
																				SV_321	SV_312	0.0733736						SV_367	SV_88	0.0728308
																				SV_388	SV_312	0.0643365						SV_378	SV_88	0.0524066
																				SV_392	SV_312	0.061538						SV_389	SV_88	0.0374572
																				SV_395	SV_312	0.0615748						SV_396	SV_88	0.0599851
																				SV_402	SV_312	0.045018						SV_404	SV_88	0.0679484
																				SV_403	SV_312	0.0450168						SV_472	SV_88	0.0385067
																				SV_431	SV_312	0.0776217						SV_475	SV_88	0.0680786
																				SV_440	SV_312	0.0505372						SV_503	SV_88	0.0411383
																				SV_443	SV_312	0.0666037						SV_522	SV_88	0.0559933
																				SV_478	SV_312	0.0678						SV_532	SV_88	0.0386202
																				SV_494	SV_312	0.0673656						SV_534	SV_88	0.0646519
																				SV_511	SV_312	0.0795912						SV_558	SV_88	0.0776337
																				SV_531	SV_312	0.07921						SV_561	SV_88	0.0453737
																				SV_560	SV_312	0.0336807						SV_590	SV_88	0.0544149
																				SV_567	SV_312	0.0664167						SV_594	SV_88	0.0436702
																				SV_570	SV_312	0.057457						SV_605	SV_88	0.0703542
																				SV_581	SV_312	0.0678627						SV_609	SV_88	0.0747956
																				SV_592	SV_312	0.0678429						SV_625	SV_88	0.0769955
																				SV_647	SV_312	0.0493505						SV_640	SV_88	0.0549898
																				SV_658	SV_312	0.0620459						SV_673	SV_88	0.0733105
																				SV_731	SV_312	0.0753147						SV_683	SV_88	0.0690792
																				SV_814	SV_312	0.0780972						SV_708	SV_88	0.0588855
																				SV_951	SV_312	0.0755484						SV_724	SV_88	0.0769836
																				SV_959	SV_312	0.0612851						SV_756	SV_88	0.0500462
																				SV_1189	SV_312	0.0451169						SV_789	SV_88	0.0605081
																				SV_1643	SV_312	0.0790104						SV_942	SV_88	0.0615979
																				SV_385	SV_316	0.0727635						SV_946	SV_88	0.0719617
																				SV_370	SV_321	0.0725166						SV_1143	SV_88	0.0537572
																				SV_1028	SV_324	0.073732						SV_1338	SV_88	0.0730951
																				SV_717	SV_326	0.048273						SV_1544	SV_88	0.05595
																				SV_403	SV_333	0.0781331						SV_659	SV_89	0.0687111
																				SV_570	SV_333	0.0755286						SV_114	SV_90	0.0798203
																				SV_431	SV_340	0.0728753						SV_116	SV_90	0.0660694
																				SV_440	SV_341	0.0687947						SV_154	SV_90	0.0662159
																				SV_557	SV_341	0.0563865						SV_310	SV_90	0.0663769
																				SV_560	SV_341	0.0765108						SV_605	SV_90	0.0617011
																				SV_404	SV_347	0.0668388						SV_615	SV_90	0.0634934
																				SV_906	SV_347	0.0634732						SV_742	SV_90	0.0558975
																				SV_924	SV_347	0.0759079						SV_923	SV_90	0.0775944
																				SV_978	SV_347	0.0757372						SV_128	SV_91	0.0797855
																				SV_1187	SV_347	0.0792964						SV_171	SV_91	0.0515054
																				SV_1322	SV_347	0.0654434						SV_206	SV_91	0.0543237
																				SV_1502	SV_347	0.067456						SV_305	SV_91	0.0727019
																				SV_1567	SV_347	0.053662						SV_609	SV_91	0.0670942
																				SV_1590	SV_347	0.0746611						SV_953	SV_92	0.0754374
																				SV_2004	SV_347	0.0792259						SV_133	SV_93	0.0769833
																				SV_362	SV_351	0.0749966						SV_140	SV_93	0.045261
																				SV_934	SV_351	0.0795866						SV_234	SV_93	0.0686356
																				SV_392	SV_360	0.0670706						SV_288	SV_93	0.0561082
																				SV_403	SV_360	0.0684943						SV_527	SV_93	0.0490273
																				SV_870	SV_362	0.0605737						SV_694	SV_93	0.0625794
																				SV_934	SV_362	0.0742906						SV_102	SV_95	0.073451
																				SV_1247	SV_362	0.0777739						SV_105	SV_95	0.0491043
																				SV_1689	SV_362	0.073307						SV_114	SV_95	0.0692459
																				SV_544	SV_366	0.0681375						SV_116	SV_95	0.052102
																				SV_851	SV_366	0.0691245						SV_120	SV_95	0.0474101
																				SV_1111	SV_366	0.0749187						SV_128	SV_95	0.078788
																				SV_380	SV_374	0.0798203						SV_154	SV_95	0.0530781
																				SV_473	SV_380	0.0786743						SV_164	SV_95	0.0724354
																				SV_499	SV_380	0.0784326						SV_177	SV_95	0.068467
																				SV_595	SV_380	0.0733327						SV_204	SV_95	0.0385919
																				SV_833	SV_380	0.0787187						SV_243	SV_95	0.0708314
																				SV_745	SV_381	0.0725121						SV_253	SV_95	0.0461144
																				SV_1009	SV_382	0.0689913						SV_265	SV_95	0.0717231
																				SV_614	SV_383	0.0723343						SV_292	SV_95	0.0525194
																				SV_531	SV_385	0.0798667						SV_310	SV_95	0.073248
																				SV_647	SV_385	0.0590636						SV_328	SV_95	0.0767309
																				SV_731	SV_385	0.078892						SV_472	SV_95	0.0605718
																				SV_443	SV_388	0.0375861						SV_503	SV_95	0.060001
																				SV_478	SV_388	0.0463347						SV_532	SV_95	0.0735817
																				SV_501	SV_388	0.0658111						SV_561	SV_95	0.057041
																				SV_511	SV_388	0.073123						SV_563	SV_95	0.0743267
																				SV_560	SV_388	0.0601661						SV_594	SV_95	0.0777395
																				SV_658	SV_388	0.052167						SV_598	SV_95	0.0706118
																				SV_716	SV_388	0.0706094						SV_605	SV_95	0.057017
																				SV_959	SV_388	0.0527228						SV_615	SV_95	0.0675642
																				SV_1118	SV_388	0.0656188						SV_623	SV_95	0.041547
																				SV_1541	SV_388	0.0610687						SV_789	SV_95	0.0795217
																				SV_1577	SV_388	0.0503728						SV_923	SV_95	0.0603612
																				SV_2112	SV_388	0.0665946						SV_1089	SV_95	0.0743184
																				SV_395	SV_392	0.0727732						SV_242	SV_97	0.0609736
																				SV_403	SV_392	0.0681641						SV_282	SV_97	0.0798548
																				SV_440	SV_392	0.072326						SV_400	SV_97	0.0754089
																				SV_560	SV_392	0.0704924						SV_463	SV_97	0.0732012
																				SV_582	SV_392	0.0749091						SV_173	SV_100	0.0774135
																				SV_592	SV_392	0.0796331						SV_176	SV_100	0.0786573
																				SV_658	SV_392	0.0660392						SV_102	SV_101	0.0759709
																				SV_731	SV_392	0.0779154						SV_110	SV_101	0.0483718
																				SV_523	SV_393	0.0772258						SV_113	SV_101	0.0688598
																				SV_828	SV_393	0.0793624						SV_128	SV_101	0.0720598
																				SV_1490	SV_393	0.0682824						SV_140	SV_101	0.0423182
																				SV_403	SV_395	0.0702986						SV_155	SV_101	0.0660888
																				SV_443	SV_395	0.0543475						SV_186	SV_101	0.0713982
																				SV_560	SV_395	0.0526879						SV_188	SV_101	0.0553552
																				SV_575	SV_395	0.0729696						SV_189	SV_101	0.0725897
																				SV_600	SV_395	0.0751664						SV_221	SV_101	0.0502671
																				SV_658	SV_395	0.0591106						SV_239	SV_101	0.0785595
																				SV_845	SV_395	0.066631						SV_243	SV_101	0.0787128
																				SV_1643	SV_395	0.0541547						SV_253	SV_101	0.0788065
																				SV_421	SV_401	0.0689647						SV_285	SV_101	0.0772797
																				SV_422	SV_401	0.0641209						SV_288	SV_101	0.0540235
																				SV_403	SV_402	0.0639002						SV_295	SV_101	0.0640653
																				SV_560	SV_402	0.0614899						SV_340	SV_101	0.0701797
																				SV_1189	SV_402	0.0549972						SV_367	SV_101	0.0538529
																				SV_431	SV_403	0.07307						SV_378	SV_101	0.0677721
																				SV_560	SV_403	0.0792376						SV_522	SV_101	0.0759694
																				SV_570	SV_403	0.0444024						SV_527	SV_101	0.0436461
																				SV_951	SV_403	0.0748454						SV_532	SV_101	0.0637485
																				SV_1189	SV_403	0.0787524						SV_534	SV_101	0.0721623
																				SV_978	SV_404	0.0615692						SV_558	SV_101	0.0730536
																				SV_1322	SV_404	0.0772042						SV_631	SV_101	0.0726524
																				SV_1567	SV_404	0.070226						SV_662	SV_101	0.0760352
																				SV_1622	SV_404	0.0698911						SV_724	SV_101	0.0793511
																				SV_447	SV_420	0.0630589						SV_1143	SV_101	0.0706973
																				SV_930	SV_420	0.0781965						SV_110	SV_102	0.0762399
																				SV_1541	SV_420	0.0657124						SV_113	SV_102	0.0728638
																				SV_1577	SV_420	0.076633						SV_140	SV_102	0.0596159
																				SV_422	SV_421	0.0595912						SV_155	SV_102	0.0708499
																				SV_1881	SV_421	0.0675534						SV_176	SV_102	0.0607886
																				SV_1881	SV_422	0.0686244						SV_186	SV_102	0.0774142
																				SV_440	SV_425	0.0664851						SV_190	SV_102	0.0488408
																				SV_974	SV_429	0.0690923						SV_234	SV_102	0.0784455
																				SV_1226	SV_429	0.0728982						SV_243	SV_102	0.0600306
																				SV_647	SV_431	0.0735851						SV_249	SV_102	0.0797949
																				SV_436	SV_435	0.0672472						SV_285	SV_102	0.0738553
																				SV_447	SV_435	0.0679175						SV_356	SV_102	0.068233
																				SV_570	SV_435	0.0695154						SV_404	SV_102	0.0670544
																				SV_531	SV_436	0.0682744						SV_480	SV_102	0.0726757
																				SV_570	SV_436	0.0688077						SV_522	SV_102	0.0641929
																				SV_443	SV_440	0.0713651						SV_527	SV_102	0.0668044
																				SV_511	SV_440	0.0590819						SV_534	SV_102	0.0657088
																				SV_557	SV_440	0.0670013						SV_561	SV_102	0.0743418
																				SV_560	SV_440	0.0485964						SV_605	SV_102	0.0710404
																				SV_592	SV_440	0.0585293						SV_694	SV_102	0.0626332
																				SV_647	SV_440	0.0559201						SV_899	SV_102	0.0780952
																				SV_658	SV_440	0.0567173						SV_1036	SV_102	0.079098
																				SV_731	SV_440	0.0558495						SV_390	SV_103	0.0721018
																				SV_959	SV_440	0.0798511						SV_616	SV_103	0.0712995
																				SV_1383	SV_440	0.0784459						SV_635	SV_103	0.0740402
																				SV_478	SV_443	0.0748622						SV_651	SV_103	0.0764999
																				SV_501	SV_443	0.0736538						SV_671	SV_103	0.0600539
																				SV_560	SV_443	0.0601932						SV_937	SV_103	0.0719207
																				SV_658	SV_443	0.0504646						SV_1488	SV_103	0.0767328
																				SV_951	SV_443	0.079443						SV_114	SV_105	0.0366381
																				SV_959	SV_443	0.0608367						SV_116	SV_105	0.0547799
																				SV_1049	SV_443	0.0717246						SV_128	SV_105	0.07665
																				SV_1577	SV_443	0.0708438						SV_142	SV_105	0.071989
																				SV_570	SV_447	0.0769196						SV_154	SV_105	0.0285465
																				SV_722	SV_456	0.0799381						SV_157	SV_105	0.054541
																				SV_608	SV_460	0.0780966						SV_164	SV_105	0.0366125
																				SV_1028	SV_460	0.0776404						SV_177	SV_105	0.074084
																				SV_755	SV_464	0.0642243						SV_182	SV_105	0.0583643
																				SV_1002	SV_470	0.0788856						SV_186	SV_105	0.0754774
																				SV_478	SV_471	0.0409504						SV_204	SV_105	0.0560541
																				SV_499	SV_473	0.0782198						SV_251	SV_105	0.0788771
																				SV_803	SV_473	0.067519						SV_258	SV_105	0.0672237
																				SV_584	SV_476	0.0777763						SV_282	SV_105	0.0748504
																				SV_967	SV_478	0.0667784						SV_285	SV_105	0.0772253
																				SV_1577	SV_478	0.0701568						SV_292	SV_105	0.0328137
																				SV_1118	SV_501	0.0499388						SV_310	SV_105	0.0515385
																				SV_1541	SV_501	0.0761067						SV_345	SV_105	0.0338332
																				SV_544	SV_505	0.07721						SV_389	SV_105	0.0658142
																				SV_851	SV_505	0.0784169						SV_414	SV_105	0.0573124
																				SV_592	SV_511	0.0545658						SV_428	SV_105	0.079318
																				SV_647	SV_511	0.0703847						SV_472	SV_105	0.0710537
																				SV_658	SV_511	0.0576344						SV_503	SV_105	0.0685175
																				SV_731	SV_511	0.0647811						SV_563	SV_105	0.0505212
																				SV_773	SV_511	0.0790386						SV_598	SV_105	0.0768498
																				SV_972	SV_517	0.0710326						SV_605	SV_105	0.0763036
																				SV_976	SV_517	0.0590679						SV_615	SV_105	0.0391031
																				SV_1126	SV_517	0.0722153						SV_623	SV_105	0.0657226
																				SV_1343	SV_517	0.0646249						SV_625	SV_105	0.0794563
																				SV_1492	SV_517	0.0577093						SV_708	SV_105	0.0743826
																				SV_1766	SV_517	0.0628617						SV_923	SV_105	0.0755133
																				SV_1838	SV_517	0.0564586						SV_946	SV_105	0.0743833
																				SV_828	SV_523	0.0619128						SV_1036	SV_105	0.0704091
																				SV_921	SV_523	0.0717369						SV_1144	SV_105	0.0618155
																				SV_1490	SV_523	0.0731998						SV_1303	SV_105	0.0777041
																				SV_828	SV_529	0.0690027						SV_133	SV_107	0.0558909
																				SV_921	SV_529	0.0734363						SV_145	SV_109	0.0798761
																				SV_1490	SV_529	0.0641383						SV_322	SV_109	0.0766017
																				SV_1992	SV_529	0.075452						SV_113	SV_110	0.0535944
																				SV_851	SV_544	0.0689284						SV_124	SV_110	0.0790569
																				SV_1522	SV_544	0.0783962						SV_140	SV_110	0.0652299
																				SV_626	SV_554	0.0629127						SV_141	SV_110	0.0732876
																				SV_686	SV_554	0.0773389						SV_155	SV_110	0.0772342
																				SV_704	SV_554	0.0735121						SV_189	SV_110	0.0788875
																				SV_895	SV_554	0.079786						SV_190	SV_110	0.0766979
																				SV_1014	SV_554	0.0727065						SV_215	SV_110	0.0784005
																				SV_592	SV_557	0.0666596						SV_221	SV_110	0.0519673
																				SV_592	SV_560	0.0705283						SV_234	SV_110	0.0762738
																				SV_658	SV_560	0.0556625						SV_238	SV_110	0.0756021
																				SV_959	SV_560	0.0599638						SV_243	SV_110	0.0712834
																				SV_1189	SV_560	0.0676774						SV_249	SV_110	0.0682322
																				SV_1348	SV_560	0.0781745						SV_253	SV_110	0.0764058
																				SV_1577	SV_560	0.0798029						SV_268	SV_110	0.0777617
																				SV_1643	SV_560	0.0631302						SV_288	SV_110	0.0573993
																				SV_773	SV_562	0.0785816						SV_340	SV_110	0.0380097
																				SV_570	SV_567	0.0636864						SV_343	SV_110	0.0530713
																				SV_1077	SV_569	0.0775229						SV_367	SV_110	0.0668009
																				SV_761	SV_570	0.0694812						SV_404	SV_110	0.0659679
																				SV_951	SV_570	0.0734839						SV_522	SV_110	0.0686713
																				SV_607	SV_575	0.0786693						SV_527	SV_110	0.0459034
																				SV_837	SV_575	0.078571						SV_534	SV_110	0.0623711
																				SV_845	SV_575	0.0663478						SV_558	SV_110	0.0694922
																				SV_1097	SV_575	0.0766595						SV_255	SV_111	0.0782581
																				SV_647	SV_581	0.0590389						SV_127	SV_113	0.0755002
																				SV_658	SV_582	0.0779674						SV_128	SV_113	0.0711865
																				SV_647	SV_592	0.0610429						SV_132	SV_113	0.0787653
																				SV_658	SV_592	0.057396						SV_134	SV_113	0.0765842
																				SV_731	SV_592	0.0537361						SV_155	SV_113	0.0763062
																				SV_959	SV_592	0.0662156						SV_188	SV_113	0.070177
																				SV_1097	SV_607	0.073042						SV_190	SV_113	0.0669306
																				SV_1028	SV_608	0.075897						SV_195	SV_113	0.0601789
																				SV_704	SV_626	0.0787222						SV_229	SV_113	0.0518141
																				SV_731	SV_647	0.049182						SV_249	SV_113	0.0703627
																				SV_731	SV_658	0.0582426						SV_265	SV_113	0.0785593
																				SV_959	SV_658	0.0575224						SV_268	SV_113	0.0749778
																				SV_2112	SV_658	0.0745343						SV_285	SV_113	0.0746753
																				SV_1698	SV_668	0.0752826						SV_295	SV_113	0.0559221
																				SV_729	SV_690	0.0783269						SV_305	SV_113	0.0636317
																				SV_1297	SV_692	0.0693702						SV_340	SV_113	0.0529429
																				SV_902	SV_709	0.079452						SV_367	SV_113	0.0787775
																				SV_2112	SV_716	0.0516112						SV_404	SV_113	0.0563049
																				SV_1277	SV_744	0.0714316						SV_532	SV_113	0.0635853
																				SV_902	SV_769	0.0734945						SV_534	SV_113	0.0658971
																				SV_1189	SV_773	0.0730189						SV_558	SV_113	0.0782346
																				SV_828	SV_825	0.0754215						SV_116	SV_114	0.0746405
																				SV_921	SV_828	0.0595274						SV_128	SV_114	0.0442845
																				SV_1184	SV_828	0.076034						SV_134	SV_114	0.0558574
																				SV_1490	SV_828	0.0684366						SV_142	SV_114	0.0450585
																				SV_845	SV_837	0.0637586						SV_154	SV_114	0.0413969
																				SV_1643	SV_845	0.0785874						SV_155	SV_114	0.0684494
																				SV_1245	SV_851	0.0740955						SV_164	SV_114	0.0263339
																				SV_934	SV_870	0.0741371						SV_177	SV_114	0.0681937
																				SV_1247	SV_870	0.0798835						SV_186	SV_114	0.0461882
																				SV_1349	SV_870	0.0741738						SV_189	SV_114	0.0656963
																				SV_959	SV_898	0.0758623						SV_190	SV_114	0.0579974
																				SV_962	SV_900	0.0680094						SV_235	SV_114	0.0695773
																				SV_2031	SV_900	0.0761413						SV_243	SV_114	0.0592112
																				SV_1002	SV_902	0.0764725						SV_251	SV_114	0.0683032
																				SV_1322	SV_906	0.0761969						SV_258	SV_114	0.0735027
																				SV_1567	SV_906	0.0711163						SV_282	SV_114	0.0697331
																				SV_2004	SV_906	0.0746449						SV_285	SV_114	0.043422
																				SV_1184	SV_921	0.0722882						SV_292	SV_114	0.0560842
																				SV_1490	SV_921	0.0685501						SV_293	SV_114	0.07448
																				SV_968	SV_924	0.0735107						SV_305	SV_114	0.0721697
																				SV_978	SV_924	0.0798767						SV_310	SV_114	0.0586075
																				SV_1502	SV_924	0.0762896						SV_345	SV_114	0.0436036
																				SV_1502	SV_968	0.0738471						SV_353	SV_114	0.0514417
																				SV_1794	SV_968	0.0573191						SV_389	SV_114	0.043279
																				SV_976	SV_972	0.0721688						SV_441	SV_114	0.0738665
																				SV_1126	SV_972	0.0789658						SV_472	SV_114	0.0726563
																				SV_1492	SV_972	0.0684239						SV_477	SV_114	0.0590619
																				SV_1838	SV_972	0.0611011						SV_503	SV_114	0.0542174
																				SV_1343	SV_976	0.0697387						SV_532	SV_114	0.0661575
																				SV_1492	SV_976	0.0751407						SV_563	SV_114	0.0617527
																				SV_1766	SV_976	0.0746085						SV_594	SV_114	0.0743117
																				SV_1838	SV_976	0.0648262						SV_605	SV_114	0.0736414
																				SV_1567	SV_978	0.0759948						SV_609	SV_114	0.0590198
																				SV_1622	SV_978	0.0732523						SV_615	SV_114	0.0478129
																				SV_2323	SV_1002	0.0770996						SV_623	SV_114	0.0765553
																				SV_1361	SV_1019	0.065239						SV_625	SV_114	0.0609133
																				SV_1247	SV_1074	0.078961						SV_708	SV_114	0.05513
																				SV_1541	SV_1118	0.0685429						SV_756	SV_114	0.0659503
																				SV_1343	SV_1126	0.0781712						SV_813	SV_114	0.0768121
																				SV_1492	SV_1126	0.0645142						SV_946	SV_114	0.0719266
																				SV_1838	SV_1126	0.0633433						SV_1338	SV_114	0.0769108
																				SV_1348	SV_1139	0.0798265						SV_128	SV_116	0.0758009
																				SV_1490	SV_1184	0.0721521						SV_154	SV_116	0.0338296
																				SV_1502	SV_1322	0.0798538						SV_169	SV_116	0.0540208
																				SV_1567	SV_1322	0.0726755						SV_177	SV_116	0.063428
																				SV_1590	SV_1322	0.0795798						SV_188	SV_116	0.0789021
																				SV_2004	SV_1322	0.071466						SV_253	SV_116	0.0789901
																				SV_1838	SV_1343	0.0727848						SV_265	SV_116	0.0726238
																				SV_1766	SV_1492	0.0589671						SV_285	SV_116	0.076516
																				SV_1838	SV_1492	0.069449						SV_292	SV_116	0.0729922
																				SV_1567	SV_1502	0.0726833						SV_310	SV_116	0.0588756
																				SV_1794	SV_1502	0.074306						SV_532	SV_116	0.0608518
																				SV_1577	SV_1541	0.074174						SV_594	SV_116	0.0725163
																				SV_1590	SV_1567	0.0719483						SV_598	SV_116	0.068964
																				SV_2004	SV_1567	0.0758811						SV_605	SV_116	0.0506318
																				SV_1838	SV_1766	0.0742999						SV_615	SV_116	0.0558515
																				SV_2004	SV_1794	0.073389						SV_623	SV_116	0.0633935
																												SV_625	SV_116	0.0765137
																												SV_813	SV_116	0.0575405
																												SV_923	SV_116	0.0704088
																												SV_1338	SV_116	0.0791585
																												SV_157	SV_119	0.0773748
																												SV_248	SV_119	0.0751694
																												SV_279	SV_119	0.062492
																												SV_545	SV_119	0.0729646
																												SV_1819	SV_119	0.0598745
																												SV_204	SV_120	0.0315864
																												SV_253	SV_120	0.0787323
																												SV_279	SV_120	0.0723664
																												SV_623	SV_120	0.0747367
																												SV_923	SV_120	0.078427
																												SV_268	SV_122	0.070048
																												SV_343	SV_122	0.0706984
																												SV_166	SV_123	0.0799462
																												SV_236	SV_123	0.0733824
																												SV_355	SV_123	0.0749537
																												SV_604	SV_123	0.0756654
																												SV_134	SV_127	0.0760081
																												SV_239	SV_127	0.0586983
																												SV_134	SV_128	0.0677039
																												SV_142	SV_128	0.0625723
																												SV_153	SV_128	0.0747676
																												SV_154	SV_128	0.0671579
																												SV_155	SV_128	0.0426336
																												SV_164	SV_128	0.0410244
																												SV_170	SV_128	0.0565967
																												SV_177	SV_128	0.040171
																												SV_186	SV_128	0.0307083
																												SV_188	SV_128	0.0481015
																												SV_189	SV_128	0.0306803
																												SV_190	SV_128	0.0513531
																												SV_221	SV_128	0.0585216
																												SV_235	SV_128	0.0461548
																												SV_243	SV_128	0.0546079
																												SV_251	SV_128	0.0510621
																												SV_253	SV_128	0.0499543
																												SV_265	SV_128	0.0604635
																												SV_285	SV_128	0.0321147
																												SV_295	SV_128	0.0702519
																												SV_305	SV_128	0.0334362
																												SV_364	SV_128	0.0598109
																												SV_367	SV_128	0.0772359
																												SV_378	SV_128	0.0787316
																												SV_389	SV_128	0.0234725
																												SV_396	SV_128	0.0632433
																												SV_441	SV_128	0.0669193
																												SV_472	SV_128	0.0560208
																												SV_503	SV_128	0.0417874
																												SV_532	SV_128	0.0340079
																												SV_534	SV_128	0.0754765
																												SV_543	SV_128	0.0659475
																												SV_556	SV_128	0.0716671
																												SV_558	SV_128	0.0649962
																												SV_561	SV_128	0.0610882
																												SV_590	SV_128	0.0717707
																												SV_594	SV_128	0.0476184
																												SV_605	SV_128	0.0714602
																												SV_609	SV_128	0.0454516
																												SV_625	SV_128	0.0424368
																												SV_636	SV_128	0.0753068
																												SV_640	SV_128	0.0795512
																												SV_649	SV_128	0.0767777
																												SV_683	SV_128	0.0752601
																												SV_708	SV_128	0.048179
																												SV_724	SV_128	0.0621543
																												SV_756	SV_128	0.0409504
																												SV_865	SV_128	0.0666246
																												SV_942	SV_128	0.047919
																												SV_1020	SV_128	0.0761062
																												SV_1088	SV_128	0.0743682
																												SV_1143	SV_128	0.050602
																												SV_1291	SV_128	0.0739144
																												SV_1338	SV_128	0.0648704
																												SV_1544	SV_128	0.0657014
																												SV_135	SV_132	0.0533135
																												SV_169	SV_132	0.0661865
																												SV_270	SV_132	0.0749313
																												SV_316	SV_132	0.0794765
																												SV_605	SV_132	0.0744489
																												SV_137	SV_133	0.076011
																												SV_140	SV_133	0.0775715
																												SV_169	SV_133	0.0773063
																												SV_229	SV_133	0.0775132
																												SV_269	SV_133	0.0664948
																												SV_316	SV_133	0.0782941
																												SV_527	SV_133	0.0694063
																												SV_694	SV_133	0.0745753
																												SV_154	SV_134	0.0647383
																												SV_155	SV_134	0.0676168
																												SV_164	SV_134	0.0618179
																												SV_169	SV_134	0.0790535
																												SV_177	SV_134	0.0774284
																												SV_190	SV_134	0.0596069
																												SV_243	SV_134	0.0555235
																												SV_285	SV_134	0.0472237
																												SV_310	SV_134	0.0632651
																												SV_358	SV_134	0.074602
																												SV_389	SV_134	0.0774072
																												SV_503	SV_134	0.0687581
																												SV_609	SV_134	0.0706052
																												SV_615	SV_134	0.067433
																												SV_813	SV_134	0.0744142
																												SV_137	SV_135	0.0715843
[truncated: 1,368 more rows]
